# Supplementary material for: Inhibition of Clostridium difficile TcdA and TcdB toxins with transition state analogues
Source: Nat Commun. 2021 Nov 1;12:6285. doi: 10.1038/s41467-021-26580-6 (PMC8560925; doi:10.1038/s41467-021-26580-6)
Supplement: Supplementary file 4 — Source Data [file 41467_2021_26580_MOESM4_ESM.xlsx]

## Sheet: Table 1
TcdB Glucohydrolase experimental alpha secondary 1-3H KIE
		channel A	channel B	channel C						channel A	channel B	channel C						channel A	channel B	channel C						channel A	channel B	channel C
	TcdB 10 - 20% completion reps 1-4	13123	8032	21160		3H counts	9492.62		replicate 2	13218	8067	21290		3H counts	9500.78		replicate 3	13357	8110	21472		3H counts	9624.79		replicate 4	13439	8207	21652		3H counts	9725.03
		13081	8028	21115		14 counts	11609.3			13092	8018	21116		14C counts	11630.3			13340	8115	21458		14C counts	11797.6			13472	8211	21689		14C counts	11905.6
		13111	7998	21113		Rf	0.817675			13199	7999	21203		Rf	0.816898			13343	8129	21477		Rf	0.815825			13417	8254	21677		Rf	0.816848
		13101	8026	21132		f	0.200146			13164	8070	21241		f	0.200422			13266	8140	21411		f	0.203182			13394	8210	21611		f	0.205159
		13134	8036	21176						13058	8007	21070						13281	8127	21415						13446	8235	21687
		13066	7993	21065		KIE	1.20174			13055	8030	21090		KIE	1.20303			13299	8140	21444		KIE	1.20513			13441	8254	21700		KIE	1.20373
		13121	7994	21120						13188	8018	21213						13253	8132	21393						13466	8214	21685
		13168	7989	21166						13127	8021	21153						13265	8135	21405						13428	8179	21612
		13100	8051	21157						13113	8004	21123						13300	8228	21534						13461	8185	21652
		13162	7975	21142						13100	8033	21139						13370	8164	21539						13448	8215	21668
	AVERAGE	13116.7	8012.2	21134.6						13131.4	8026.7	21163.8						13307.4	8142	21454.8						13441.2	8216.4	21663.3
	substract background	13100.8	8001.1	21107.5						13115.5	8015.6	21136.7						13291.5	8130.9	21427.7						13425.3	8205.3	21636.2
	TcdB 10 - 20% completion reps 5-8	13633	8311	21949		3H counts	9855.69		replicate 6	13893	8529	22429		3H counts	10056.1		replicate 7	14356	8755	23117		3H counts	10373.9		replicate 8	14737	8966	23708		3H counts	10665
		13654	8333	21992		14C counts	12034.4			13886	8531	22423		14C counts	12318.8			14315	8736	23058		14C counts	12655			14745	8942	23693		14C counts	13017.9
		13644	8279	21930		Rf	0.818959			13864	8512	22380		Rf	0.816322			14315	8726	23047		Rf	0.819749			14787	8992	23785		Rf	0.819261
		13667	8354	22026		f	0.207617			13878	8529	22412		f	0.212214			14347	8713	23065		f	0.218421			14693	8999	23697		f	0.224618
		13654	8303	21962						13900	8461	22367						14321	8761	23089						14662	9016	23685
		13569	8298	21873		KIE	1.20063			13890	8504	22399		KIE	1.20552			14307	8756	23069		KIE	1.20076			14702	8971	23679		KIE	1.20238
		13597	8262	21865						13984	8441	22430						14349	8727	23082						14701	8988	23693
		13576	8298	21880						13928	8530	22464						14251	8692	22948						14764	8999	23768
		13539	8317	21860						13934	8468	22407						14335	8743	23084						14719	8966	23690
		13586	8297	21888						13850	8507	22363						14334	8720	23060						14759	8991	23757
	AVERAGE	13611.9	8305.2	21922.5						13900.7	8501.2	22407.4						14323	8732.9	23061.9						14726.9	8983	23715.5
	subtract background	13596	8294.1	21895.4						13884.8	8490.1	22380.3						14307.1	8721.8	23034.8						14711	8971.9	23688.4
	15 minute background	31	20	57
		30	21	56
		33	20	58
		28	22	55
		31	23	60
		30	22	59
		29	20	54
		32	22	60
		29	20	56
		30	20	55
	AVERAGE	30.3	21	57
	substract background	15.9	11.1	27.1
	Sample 4 - Start ratio	68584	36778	105368		3H counts	51491.9		start ratio replicate 2	68995	37267	106268		3H counts	51926.8		start ratio replicate 3	69028	37239	106273		3H counts	51932
		68123	36822	104951		14C counts	53282.2			68420	37229	105654		14C counts	53850.8			68545	37167	105717		14C counts	53853.3
		68220	36725	104949		R0	0.966401			68622	37134	105762		R0	0.964272			68754	37269	106029		R0	0.964325
		67940	36830	104778						68718	36942	105667						68696	37058	105760
		67965	36793	104764						68692	37190	105889						68622	37122	105750
		67803	36738	104547		average start ratio R0	0.964999			68870	37084	105961						68592	37108	105707
		67953	36806	104765						68694	37086	105787						68718	36996	105720
		68064	36661	104732		average start counts	105461			68654	37017	105678						68744	37073	105824
		67991	36696	104693						68561	37036	105603						68623	37150	105778
		68037	36751	104794						68570	37265	105842						68534	37085	105626
	AVERAGE	68068	36760	104834						68679.6	37125	105811						68685.6	37126.7	105818
	substract background	68052.1	36722	104807						68663.7	37113.9	105784						68669.7	37115.6	105791
	Sample 5 C-14 ratio	23366	52112	75485
		23505	52264	75774
		23456	52014	75475		r	0.45096
		23487	51992	75485
		23387	52135	75529
		23490	51869	75364
		23493	52125	75625
		23441	52075	75522
		23561	51834	75402
		23501	51996	75503
	AVERAGE	23468.7	52041.6	75516.4
	BLANK	16	9	31
		15	10	30
		17	12	35
		14	9	28
		14	11	31
		13	9	27
		15	11	32
		13	8	28
		14	10	28
		13	10	29
	AVERAGE	14.4	9.9	29.9
TcdB Glucohydrolase experimental primary 1-14C KIE
		channel A	channel B	channle C						channel A	channel B	channel C						channel A	channel B	channel C						channel A	channel B	channel C
	TcdB 10-20% completion reps 1-4	11278	6914	18196		3H counts	8235.35		replicate 2	11464	7005	18475		3H counts	8371.3		replicate 3	11724	7269	18996		3H counts	8561.18		replicate 4	11962	7294	19262		3H counts	8689.57
		11328	6977	18310		14 counts	9965.45			11450	7001	18457		14C counts	10101.5			11641	7187	18834		14C counts	10337.1			11881	7265	19153		14C counts	10473
		11313	6929	18247		Rf	1.21008			11449	7033	18489		Rf	1.20668			11731	7201	18939		Rf	1.20744			11938	7300	19243		Rf	1.20524
		11267	6932	18205		f	0.185878			11513	6989	18507		f	0.18866			11736	7117	18861		f	0.193005			11860	7279	19145		f	0.1957
		11286	6931	18223						11450	6995	18452						11702	7205	18913						11894	7233	19131
		11315	6905	18226		KIE	0.985928		1.11.0	11449	7022	18476		KIE	0.988999			11771	7189	18966		KIE	0.988272			11962	7307	19275		KIE	0.990271
		11320	6975	18302		corrected for remote 6-3H	1.03818			11463	7059	18527		corrected for 6-3H KIE	1.04142			11787	7137	18931		corrected for 6-3H KIE	1.04065			11851	7214	19072		corrected for 6-3H KIE	1.04276
		11288	6902	18196						11478	7060	18545						11807	7184	18996						11918	7320	19243
		11337	6932	18274						11510	7014	18529						11774	7161	18942						11915	7299	19220
		11273	6848	18125						11555	7011	18572						11728	7174	18907						11920	7256	19181
	AVERAGE	11300.5	6924.5	18230.4						11478.1	7018.9	18502.9						11740.1	7182.4	18928.5						11910.1	7276.7	19192.5
	substract background	11285.9	6914.9	18206.5						11463.5	7009.3	18479						11725.5	7172.8	18904.6						11895.5	7267.1	19168.6
	TcdB 10-20% completion reps 5-8	11944	7316	19266		3H counts	8675.79		replicate 6	12032	7338	19376		3H counts	8765.67		replicate 7	12079	7357	19442		3H counts	8783.28		replicate 8	12087	7439	19533		3H counts	8850.59
		11907	7274	19185		14C counts	10483.1			11998	7338	19343		14C counts	10574.6			11988	7343	19338		14C counts	10565.1			12120	7412	19538		14C counts	10660.8
		11906	7266	19178		Rf	1.20832			12042	7348	19395		Rf	1.20637			12021	7313	19341		Rf	1.20287			12126	7409	19539		Rf	1.20453
		11920	7278	19203		f	0.195659			11970	7296	19272		f	0.197516			11985	7355	19347		f	0.197604			12158	7398	19560		f	0.199257
		11882	7285	19172						12023	7371	19400						12007	7329	19342						12112	7414	19530
		11846	7262	19113		KIE	0.98745			12048	7371	19424		KIE	0.989223			12115	7316	19437		KIE	0.992448			12114	7413	19533		KIE	0.990903
		11865	7276	19146		corrected for remote 6-3H	1.03978			12051	7325	19383		corrected for 6-3H KIE	1.04165			12046	7307	19360		corrected for 6-3H KIE	1.04505			12138	7352	19496		corrected for 6-3H KIE	1.04342
		11938	7276	19220						12010	7330	19345						12062	7419	19488						12130	7399	19533
		11897	7309	19212						12002	7355	19362						12023	7340	19368						12135	7409	19550
		11889	7295	19190						11997	7400	19403						11994	7327	19327						12166	7425	19597
	AVERAGE	11899.4	7283.7	19188.5						12017.3	7347.2	19370.3						12032	7340.6	19379						12128.6	7407	19540.9
	subtract background	11884.8	7274.1	19164.6						12002.7	7337.6	19346.4						12017.4	7331	19355.1						12114	7397.4	19517
	15 minute background	31	22	58
		28	20	53
		28	21	56
		32	19	57
		28	20	52
		29	17	52
		27	19	50
		32	19	56
		32	19	55
		27	19	52
	AVERAGE	29.4	19.5	54.1
	substract background	14.6	9.6	23.9
	Sample 4 - Start ratio	60638	36687	97330		3H counts	44169.9		start ratio replicate 2	61874	37617	99497		3H counts	45278.4		start ratio replicate 3	60958	37122	98085		3H counts	44430.5
		60200	36707	96912		14C counts	52729.5			61689	37467	99163		14C counts	54038.7			60626	36848	97479		14C counts	53182.1
		60211	36482	96697		R0	1.19379			61740	37471	99218		R0	1.19348			60748	36834	97588		R0	1.19697
		60176	36614	96797						61823	37489	99316						60611	36894	97511
		60228	36482	96716		Average R0	1.19475			61847	37548	99401						60456	36983	97443
		60322	36614	96941						61899	37373	99278						60817	36967	97789
		60497	36549	97051		starting cpm	97948.8			61807	37603	99416						60813	36853	97671
		60397	36622	97024						61906	37544	99456						60763	36847	97615
		60167	36619	96791						61896	37463	99363						60707	36791	97503
		60421	36603	97030						61868	37489	99364						60749	36981	97735
	AVERAGE	60325.7	36597.9	96928.9						61834.9	37506.4	99347.2						60724.8	36912	97641.9
	substract background	60311.1	36588.3	96905						61820.3	37496.8	99323.3						60710.2	36902.4	97618
	Sample 5 C-14 ratio	13145	29922	43072
		13218	29815	43039
		13218	29805	43029		r	0.441156
		13208	29941	43154
		13096	30024	43127
		13289	29840	43137
		13168	29888	43062
		13180	29907	43093
		13180	29953	43136
		13175	29840	43021
	AVERAGE	13187.7	29893.5	43087
	BLANK	18	10	32
		16	11	32
		15	10	31
		14	10	30
		15	9	30
		12	8	26
		14	10	30
		15	10	29
		15	10	32
		14	11	30
	AVEARGE	14.8	9.9	30.2
TcdB Glucohydrolase experimental primary 1-18O KIE
		channel A	channel B	channel C						channel A	channel B	channel C						channel A	channel B	channel C						channel A	channel B	channel C
	TcdB 10-20% completion reps 1-4	5004	2447	7456		3H counts	3829.73		Sample 1 replicate 2	4970	2492	7467		3H counts	3865.57		Sample 1 replicate 3	4909	2461	7376		3H counts	3772.41		Sample 1 replicate 4	4936	2490	7432		3H counts	3809.29
		4945	2477	7427		14 counts	3545.57			4952	2496	7454		14C counts	3570.23			4832	2468	7304		14C counts	3531.59			4934	2476	7415		14C counts	3543.41
		4918	2454	7378		Rf	0.925803			4954	2512	7471		Rf	0.923598			4865	2459	7330		Rf	0.936161			4915	2480	7400		Rf	0.930203
		4863	2475	7345		f	0.0943754			4960	2501	7466		f	0.0951476			4875	2472	7351		f	0.0934548			4918	2484	7407		f	0.0940787
		4933	2488	7427						4961	2480	7448						4865	2491	7360						4899	2470	7374
		4943	2479	7427		KIE	0.975874			4985	2479	7469		KIE	0.978318			4921	2483	7409		KIE	0.964528			4913	2480	7399		KIE	0.971022
		4923	2492	7421		corrected for 6-3H KIE	1.0276			4998	2493	7498		corrected for 6-3H KIE	1.03017			4854	2455	7313		corrected for 6-3H KIE	1.01565			4917	2443	7365		corrected for 6-3H KIE	1.02249
		4920	2458	7384						4997	2507	7509						4874	2470	7351						4894	2469	7368
		4944	2523	7474						4999	2490	7495						4899	2454	7359						4894	2502	7401
		4946	2485	7437						4997	2499	7503						4829	2468	7303						4908	2469	7383
	AVERAGE	4933.9	2477.8	7417.6						4977.3	2494.9	7478						4872.3	2468.1	7345.6						4912.8	2476.3	7394.4
	substract background	4916.5	2458.8	7381.1						4959.9	2475.9	7441.5						4854.9	2449.1	7309.1						4895.4	2457.3	7357.9
	TcdB 10-20% completion reps 5-8	4923	2458	7388		3H counts	3801.24		sample 2 replicate 2	4858	2435	7298		3H counts	3763.52		sample 2 replicate 3	4885	2444	7335		3H counts	3768.21		sample 2 replicate 4	4860	2420	7285		3H counts	3769.61
		4897	2459	7362		14C counts	3540.96			4879	2453	7338		14C counts	3489.48			4852	2426	7283		14C counts	3505.49			4845	2410	7261		14C counts	3473.19
		4953	2478	7436		Rf	0.931527			4861	2443	7309		Rf	0.927185			4898	2446	7351		Rf	0.930278			4825	2453	7283		Rf	0.921364
		4851	2471	7328		f	0.0939509			4838	2409	7252		f	0.0928091			4838	2437	7280		f	0.0930712			4871	2440	7316		f	0.092671
		4858	2479	7342						4876	2415	7297						4874	2462	7342						4866	2452	7323
		4903	2507	7416		KIE	0.96957			4848	2420	7272		KIE	0.974366			4885	2447	7339		KIE	0.970955			4868	2427	7300		KIE	0.980842
		4918	2462	7386		corrected for 6-3H KIE	1.02096			4842	2443	7291		corrected for 6-3H KIE	1.02601			4815	2464	7285		corrected for 6-3H KIE	1.02242			4827	2430	7262		corrected for 6-3H KIE	1.03283
		4920	2467	7393						4812	2459	7277						4883	2434	7321						4882	2425	7312
		4925	2487	7417						4843	2445	7295						4849	2456	7309						4852	2412	7269
		4892	2478	7376						4848	2467	7322						4822	2484	7311						4820	2407	7232
	AVERAGE	4904	2474.6	7384.4						4850.5	2438.9	7295.1						4860.1	2450	7315.6						4851.6	2427.6	7284.3
	subtract background	4886.6	2455.6	7347.9						4833.1	2419.9	7258.6						4842.7	2431	7279.1						4834.2	2408.6	7247.8
	15 minute background	29	29	63
		29	31	65
		30	30	66
		33	27	67
		31	29	65
		31	32	68
		28	29	62
		31	29	63
		29	29	64
		29	30	65
	AVERAGE	30	29.5	64.8
	substract background	17.4	19	36.5
	Sample 4 - Start ratio	52370	25611	77988		3H counts	40957.2		start ratio replicate 2	52115	25682	77803		3H counts	40789		start ratio replicate 3	52738	26053	78798		3H counts	41439.7
		52378	25666	78048		14C counts	36975			52155	25773	77934		14C counts	37041.5			52858	25946	78811		14C counts	37410.6
		52387	25687	78082		R0	0.902773			51928	25719	77652		R0	0.908125			52956	25949	78910		R0	0.902774
		52257	25688	77952		average start cpm	78210			52103	25720	77828						52958	25940	78904
		52321	25623	77950		average R0	0.904557			52219	25704	77928						52891	25955	78852
		52273	25672	77951						52216	25721	77942						52921	25879	78805
		52276	25728	78008						52184	25647	77837						53006	25946	78957
		52128	25703	77837						52225	25676	77907						53044	25891	78941
		52248	25579	77832						52115	25617	77738						52834	25971	78810
		52442	25649	78096						52168	25618	77792						52860	25907	78773
	AVERAGE	52308	25660.6	77974.4						52142.8	25687.7	77836.1						52906.6	25943.7	78856.1
	substract background	52290.6	25641.6	77937.9
	Sample 5 C-14 ratio	28277	63420	91702
		28077	63477	91561
		27951	63660	91615		r	0.441994
		27943	63488	91436
		28163	63396	91564
		28075	63464	91544
		27978	63496	91480
		27944	63586	91536
		28020	63459	91485
		28146	63346	91498
	AVERAGE	28057.4	63479.2	91542.1
	BLANK	14	11	30
		12	11	29
		14	10	29
		14	10	29
		11	10	26
		14	11	30
		11	11	28
		12	12	29
		13	9	27
		11	10	26
	AVERAGE	12.6	10.5	28.3
TcdB Glucohydrolase experimental Beta secondary 2-3H KIE
		channel A	channel B	channel C						channel A	channel B	channel C						channel A	channel B	channel C						channel A	channel B	channel C
	TcdB 10-20% completion reps 1-4	12506	5716	18229		3H counts	9934.16		replicate 2	12145	5544	17694		3H counts	9657.33		replicate 3	12268	5614	17888		3H counts	9759.53		replicate 4	12262	5528	17797		3H counts	9701.31
		12499	5664	18169		14 counts	8208.94			12147	5559	17711		14C counts	7986.67			12220	5616	17841		14C counts	8076.47			12258	5561	17825		14C counts	8016.89
		12493	5709	18209		Rf	1.21016			12088	5596	17690		Rf	1.20918			12288	5553	17847		Rf	1.20839			12153	5545	17704		Rf	1.21011
		12458	5668	18132		f	0.186618			12124	5524	17654		f	0.18148			12207	5610	17823		f	0.183456			12200	5524	17730		f	0.182245
		12470	5700	18175						12123	5522	17651						12333	5594	17932						12181	5534	17721
		12514	5728	18248		KIE	1.01303			12162	5518	17684		KIE	1.0139			12258	5584	17847		KIE	1.01465			12208	5561	17775		KIE	1.01304
		12450	5692	18146						12172	5540	17719						12273	5597	17877						12128	5582	17715
		12490	5664	18160						12143	5516	17664						12204	5602	17811						12135	5591	17732
		12440	5680	18126						12089	5534	17629						12298	5632	17937						12185	5604	17794
		12463	5705	18172						12136	5536	17678						12279	5608	17891						12152	5568	17724
	AVERAGE	12478.3	5692.6	18176.6						12132.9	5538.9	17677.4						12262.8	5601	17869.4						12186.2	5559.8	17751.7
	substract background	12466.6	5676.5	18129.1						12121.2	5522.8	17629.9						12251.1	5584.9	17821.9						12174.5	5543.7	17704.2
	TcdB 10-20% completion reps 5-8	12498	5660	18164		3H counts	9912.03		replicate 6	12802	5804	18611		3H counts	10149		replicate 7	12664	5772	18443		3H counts	10043.7		replicate 8	12971	5897	18874		3H counts	10373.9
		12444	5715	18165		14C counts	8186.67			12710	5784	18500		14C counts	8375.1			12603	5732	18340		14C counts	8268.81			12981	5929	18915		14C counts	8560.64
		12430	5668	18105		Rf	1.21075			12732	5800	18537		Rf	1.21181			12646	5719	18372		Rf	1.21465			13032	5931	18968		Rf	1.21181
		12490	5684	18180		f	0.186166			12742	5812	18562		f	0.190545			12581	5694	18282		f	0.188369			13017	5928	18951		f	0.194763
		12470	5658	18133						12699	5819	18524						12662	5673	18342						12984	5943	18933
		12366	5678	18050		KIE	1.01248			12729	5829	18564		KIE	1.01153			12571	5767	18344		KIE	1.00889			13048	5940	18993		KIE	1.01156
		12442	5687	18134						12713	5819	18538						12607	5740	18354						13041	5959	19006
		12434	5625	18066						12770	5823	18599						12544	5755	18306						13075	5974	19055
		12444	5676	18127						12752	5796	18554						12608	5716	18330						13030	5927	18962
		12475	5721	18202						12795	5789	18591						12577	5772	18354						13086	5930	19021
	AVERAGE	12449.3	5677.2	18132.6						12744.4	5807.5	18558						12606.3	5734	18346.7						13026.5	5935.8	18967.8
	subtract background	12437.6	5661.1	18085.1						12732.7	5791.4	18510.5						12594.6	5717.9	18299.2						13014.8	5919.7	18920.3
	15 minute background	27	17	49
		27	18	50
		24	17	46
		25	15	46
		28	16	50
		24	16	46
		24	15	47
		26	17	48
		25	16	46
		26	14	47
	AVERAGE	25.6	16.1	47.5
	substract background	11.7	16.1	47.5
	Sample 4 - Start ratio	66451	29922	96380		3H counts	52823		start ratio replicate 2	68513	30914	99432		3H counts	54436.6		start ratio replicate 3	66702	30134	96843		3H counts	53178.2
		66055	29892	95952		14C counts	43169.2			68196	30784	98985		14C counts	44528.6			66632	30071	96710		14C counts	43342.2
		66003	29890	95898		R0	1.22363			67923	30751	98678		R0	1.22251			66591	29983	96581		R0	1.22694
		66073	29949	96029						68314	30871	99192						66469	29929	96404
		66175	29874	96055		average R0	1.22436			68028	30854	98888						66597	30011	96614
		66202	29773	95980		total cpm	97145.3			68081	30708	98795						66537	29920	96463
		66180	29830	96016						68207	30803	99015						66577	30008	96590
		66172	29770	95948						68159	30788	98951						66532	29979	96516
		66101	29859	95966						68139	30749	98892						66522	29977	96504
		66111	29918	96035						68293	30855	99154						66450	29861	96317
	AVERAGE	66152.3	29867.7	96025.9						68185.3	30807.7	98998.2						66560.9	29987.3	96554.2
	substract background	66140.6	29851.6	95978.4						68173.6	30791.6	98950.7						66549.2	29971.2	96506.7
	Sample 5 C-14 ratio	19435	43478	62917
		19311	43596	62912
		19402	43586	62994		r	0.446127
		19357	43566	62929
		19521	43372	62899
		19475	43395	62876
		19445	43435	62886
		19305	43509	62819
		19393	43440	62839
		19377	43524	62907
	AVERAGE	19402.1	43490.1	62897.8
	BLANK	16	10	31
		15	11	31
		13	9	29
		16	9	32
		13	10	28
		13	10	29
		12	10	26
		14	10	30
		13	11	30
		14	11	30
	AVERAGE	13.9	10.1	29.6
TcdB Glucohydrolase experimental remote 6-3H and 6-14C KIE
		channel A	channel B	channel C						channel A	channel B	channel C						channel A	channel B	channel B						channel A	channel B	channel C
	TcdB 10-20% completion reps 1-4	8759	5107	13871		3H counts	6431.7		Sample 1 replicate 2	8600	5108	13714		3H counts	6357.92		Sample 1 replicate 3	8791	5115	13911		3H counts	6441.15		Sample 1 replicate 4	9162	5410	14577		3H counts	6738.76
		8675	5101	13782		14 counts	7350.1			8616	5042	13664		14C counts	7282.28			8720	5121	13847		14C counts	7362.65			9123	5350	14479		14C counts	7688.34
		8713	5095	13814		Rf	0.87505	1.14279		8634	5047	13686		Rf	0.873068	1.14539		8730	5087	13823		Rf	0.874841	1.14307		9100	5298	14402		Rf	0.876491	1.14091
		8700	5153	13859		f	0.13613			8647	5068	13721		f	0.134728			8678	5112	13796		f	0.136342			9108	5361	14475		f	0.142494
		8730	5118	13854		average f				8631	5065	13702		avergae f				8757	5136	13898		average f				9162	5332	14500		avergae f
		8703	5135	13847		6-3H KIE	1.05409			8602	5051	13658		6-3H KIE	1.05661			8751	5106	13863		6-3H KIE	1.05437			9156	5336	14498		6-3H KIE	1.05243
		8733	5100	13838		14C KIE	0.948489			8614	5072	13692		14C KIE	0.946211			8695	5139	13839		14C KIE	0.948237			9125	5349	14479		14C KIE	0.949988
		8751	5101	13859		corrected 14C KIE	0.999793			8604	5046	13656		corrected 14C KIE	0.999776			8709	5132	13845		corrected 14C KIE	0.99979			9081	5368	14455		correceted 14C KIE	0.999795
		8710	5083	13799						8626	5057	13688						8685	5100	13792						9101	5297	14403
		8671	5098	13774						8625	5065	13696						8762	5130	13898						9136	5334	14474
	AVERAGE	8714.5	5109.1	13829.7						8619.9	5062.1	13687.7						8727.8	5117.8	13851.2						9125.4	5343.5	14474.2
	substract background	8688.2	5093.6	13787.1						8593.6	5046.6	13645.1						8701.5	5102.3	13808.6						9099.1	5328	14431.6
	TcdB 10-20% completion reps 5-8	9250	5440	14697		3H counts	6848.33		sample 2 replicate 2	9526	5640	15172		3H counts	7082.93		sample 2 replicate 3	9272	5414	14691		3H counts	6813.95		sample 2 replicate 4	9316	5465	14785		3H counts	6903.59
		9219	5429	14652		14C counts	7801.47			9606	5602	15214		14C counts	8077.37			9208	5397	14611		14C counts	7770.45			9353	5456	14814		14C counts	7876.51
		9243	5394	14643		Rf	0.877825	1.13918		9592	5612	15212		Rf	0.876885	1.1404		9237	5402	14645		Rf	0.876906	1.14037		9353	5485	14843		Rf	0.876479	1.14093
		9291	5398	14694		f	0.144694			9548	5545	15101		f	0.149742			9190	5400	14597		f	0.144055			9362	5453	14821		f	0.145982
		9264	5391	14661		average f				9601	5602	15208		average f				9198	5416	14620		average f				9334	5461	14801		avergae f
		9322	5408	14735		6-3H KIE	1.05077			9633	5616	15255		6-3H KIE	1.05215			9213	5396	14616		6-3H KIE	1.05194			9372	5461	14839		6-3H KIE	1.05255
		9263	5444	14712		14 C KIE	0.951494			9617	5599	15222		14C KIE	0.950235			9232	5362	14599		14C KIE	0.950431			9447	5456	14909		14C KIE	0.949869
		9310	5426	14742		corrected 14C KIE	0.999804			9617	5633	15255		corrected 14C KIE	0.999785			9246	5399	14652		corrected 14C KIE	0.999796			9347	5500	14853		corrected 14C KIE	0.999788
		9299	5445	14749						9551	5650	15208						9228	5436	14669						9325	5524	14855
		9236	5444	14685						9599	5632	15236						9234	5382	14623						9271	5478	14755
	AVERAGE	9269.7	5421.9	14697						9589	5613.1	15208.3						9225.8	5400.4	14632.3						9348	5473.9	14827.5
	subtract background	9243.4	5406.4	14654.4						9562.7	5597.6	15165.7						9199.5	5384.9	14589.7						9321.7	5458.4	14784.9
	15 minute background	45	27	79
		41	24	71
		43	26	75
		41	26	73
		39	27	72
		43	24	73
		44	26	76
		41	26	72
		42	27	75
		42	27	74
	AVERAGE	42.1	26	74
	substract background	26.3	15.5	42.6
	Sample 4 - Start ratio	65115	36816	101937		3H counts	48480.7		start ratio replicate 2	64916	36531	101452		3H counts	48501.3		start ratio replicate 3	64956	36696	101658		3H counts	48517.5
		64800	36651	101455		14C counts	52829.1			64800	36522	101327		14C counts	52700.9			64576	36631	101213		14C counts	52792.8
		64665	36566	101236		R0	0.917691	1.08969		64671	36539	101217		R0	0.920312	1.08659		64748	36641	101396		R0	0.919016	1.08812
		64700	36608	101313						64622	36612	101240						64744	36604	101354
		64535	36642	101183		average R0 3h/14C	0.919006			64596	36550	101150						64748	36538	101292
		64743	36656	101405		average total cpm	101279			64650	36604	101259						64909	36567	101482
		64570	36595	101172						64675	36611	101291						64800	36530	101336
		64727	36581	101314		average R0 14C/3H	1.08813			64679	36409	101093						64631	36642	101279
		64666	36592	101263						64718	36609	101332						64705	36590	101300
		64736	36552	101293						64742	36384	101132						64696	36569	101271
	AVERAGE	64725.7	36625.9	101357						64706.9	36537.1	101249						64751.3	36600.8	101358
	substract background	64699.4	36610.4	101314						64680.6	36521.6	101207						64725	36585.3	101316
	Sample 5 C-14 ratio	16754	37806	54567
		16799	37777	54582
		16767	37858	54629		r	0.443007
		16782	37854	54643
		16789	37907	54702
		16815	37734	54556
		16664	37862	54531
		16740	37787	54533
		16753	37857	54614
		16718	37839	54562
	AVERAGE	16758.1	37828.1	54591.9
	BLANK	20	11	37
		15	11	32
		15	10	29
		17	9	31
		16	12	33
		15	11	31
		15	9	29
		14	11	30
		15	11	30
		16	10	32
	AVERAGE	15.8	10.5	31.4
TcdB-GTD glucohydrolase Intrinsic KIES	experimental 1-3H KIEs	1-3H KIEs corrected for forward commitment
forward commitment	1.2017	1.21456
0.06376	1.203	1.21594
	1.2051	1.21818
	1.2037	1.21669
	1.2006	1.21339
	1.2055	1.2186
	1.2008	1.2136
	1.2024	1.21531
	experimental 1-14C KIEs	1-14C KIEs corrected for forward commitment					intrinsic 1-14C KIEs corrected for remote 6-3h kie
	0.9859	0.985001					1.04016
	0.989	0.988299					1.04364
	0.9883	0.987554					1.04286
	0.9903	0.989682					1.0451
	0.9875	0.986703					1.04196
	0.9892	0.988511					1.04387
	0.9924	0.991915					1.04746
	0.9909	0.99032					1.04578
	experimental 1-18O KIEs	1-18O KIEs corrected for forward commitment					intrinsic 1-18O KIEs corrected for remote 6-3H KIE
	0.978318	0.976936					1.03164
	0.964528	0.962266					1.01615
	0.975874	0.974336					1.0289
	0.971022	0.969174					1.02345
	0.96957	0.96763					1.02182
	0.974366	0.972732					1.0272
	0.970955	0.969103					1.02337
	0.980842	0.97962					1.03448
	experimental 2-3H KIEs	2-3H KIEs corrected for forward commitment
	1.013	1.01383
	1.0139	1.01479
	1.0147	1.01564
	1.013	1.01383
	1.0125	1.0133
	1.0115	1.01223
	1.0089	1.00947
	1.0116	1.01234
	experimental 6-3H KIEs	6-3H KIEs corrected for forward commitment
	1.0541	1.05755
	1.0566	1.06021
	1.0544	1.05787
	1.0524	1.05574
	1.0508	1.05404
	1.0521	1.05542
	1.0519	1.05521
	1.0526	1.05595
	experimental 6-14C KIEs	6-14C KIEs corrected for forward commitment
	0.9999	0.999894
	0.9998	0.999787
	0.9998	0.999787
	0.9998	0.999787
	0.9998	0.999787
	0.9998	0.999787
	0.9998	0.999787
	0.9998	0.999787
TcdA-GTD glucohydrolase intrinsic alpha secondary 1-3H KIE
		channel A	channel B	channel C						channel A	channel B	channel C						channelA	channel B	channel C						channel A	channel B	channel C
	TcdA 10-20% completion reps 1-4	2364	1578	3947		3H counts	1630.04		replicate 2	2226	1494	3725		3H counts	1537		relicate 3	2399	1596	4000		3H counts	1661.93		replicate 4	2307	1530	3842		3H counts	1602.03
		2361	1583	3950		14 counts	2238.21			2232	1504	3742		14C counts	2129.45			2371	1583	3958		14C counts	2270.52			2303	1546	3856		14C counts	2170.13
		2354	1581	3941		Rf	0.72828			2235	1488	3729		Rf	0.721783			2393	1605	4005		Rf	0.731961			2293	1543	3840		Rf	0.738217
		2346	1589	3939		f	0.0300927			2225	1507	3737		f	0.0285294			2396	1609	4011		f	0.0305939			2343	1518	3868		f	0.0293484
		2332	1574	3910						2218	1511	3734						2407	1610	4022						2297	1532	3835
		2357	1571	3934		KIE	1.24582			2219	1510	3735		KIE	1.25696			2404	1602	4012		KIE	1.23954			2312	1530	3846		KIE	1.22875
		2349	1576	3929						2254	1491	3750						2389	1615	4010						2319	1530	3855
		2348	1581	3934						2223	1511	3741						2381	1587	3973						2289	1518	3813
		2368	1576	3949						2240	1515	3761						2411	1606	4022						2294	1519	3816
		2359	1571	3935						2202	1495	3702						2405	1591	4000						2292	1542	3839
	AVERAGE	2353.8	1578	3936.8						2227.4	1502.6	3735.6						2395.6	1600.4	4001.3						2304.9	1530.8	3841
	substract background	2316.56	1551.7	3873.06						2190.16	1476.3	3671.86						2358.36	1574.1	3937.56						2267.66	1504.5	3777.26
	TcdA 10-20% completion reps 5-8	2390	1604	4000		3H counts	1660.01		replicate 6	2346	1595	3945		3H counts	1626.02		replicate 7	2375	1590	3971		3H counts	1651.95		replicate 8	2353	1593	3953		3H counts	1632.5
		2387	1588	3980		14C counts	2259.85			2342	1586	3933		14C counts	2243.84			2364	1578	3947		14C counts	2243.4			2351	1557	3912		14C counts	2232.15
		2355	1606	3967		Rf	0.734566			2355	1580	3939		Rf	0.72466			2372	1596	3974		Rf	0.736359			2345	1600	3952		Rf	0.731358
		2373	1572	3949		f	0.0304952			2373	1563	3941		f	0.0301044			2377	1559	3942		f	0.0303103			2342	1555	3903		f	0.0300694
		2414	1604	4024						2334	1594	3934						2371	1594	3972						2364	1586	3957
		2395	1603	4002		KIE	1.23507			2356	1588	3949		KIE	1.25212			2383	1601	3991		KIE	1.23201			2355	1597	3956		KIE	1.24051
		2421	1579	4005						2360	1566	3931						2374	1582	3962						2372	1550	3928
		2406	1579	3991						2349	1574	3928						2387	1582	3974						2360	1553	3918
		2392	1592	3990						2334	1592	3931						2366	1555	3926						2369	1567	3941
		2371	1603	3978						2366	1581	3952						2404	1579	3989						2333	1580	3918
	AVERAGE	2390.4	1593	3988.6						2351.5	1581.9	3938.3						2377.3	1581.6	3964.8						2354.4	1573.8	3933.8
	subtract background	2353.16	1566.7	3924.86						2314.26	1555.6	3874.56						2340.06	1555.3	3901.06						2317.16	1547.5	3870.06
	15 minute background	50	37	93
		50	35	88
		50	36	91
		52	35	92
		45	38	90
		51	37	93
		51	35	91
		47	35	88
		45	37	87
		47	38	90
	AVERAGE	48.8	36.3	90.3
	substract background	37.2444	26.3	63.7444
	Sample 4 - Start ratio	81684	46681	128370		3H counts	60912.4		start ratio replicate 2	81674	46584	128264		3H counts	60848.7		start ratio replicate 3	82559	47393	129958		3H counts	61614.8
		81421	46725	128153		14C counts	67291.6			81271	46538	127813		14C counts	67146.5			82664	47338	130008		14C counts	68282.5
		81565	46588	128159		R0	0.9052			81399	46664	128068		R0	0.906208			82586	47428	130019		R0	0.902351
		81579	46801	128385						81191	46641	127838						82573	47423	130001
		81558	46654	128217		average R0	0.904586			81443	46588	128037						82386	47375	129767
		81744	46436	128186						81568	46644	128216						82559	47311	129877
		81594	46739	128338						81498	46602	128105						82791	47351	130147
		81533	46723	128261						81664	46686	128356						82525	47399	129929
		81559	46878	128442		start cpm	128704			81511	46538	128054						82501	47286	129794
		81658	46555	128219						81594	46289	127888						82815	47346	130167
		81589.5	46678	128273						81481.3	46577.4	128064						82595.9	47365	129967
	AVERAGE
	substract background	81552.3	46651.7	128209						81444.1	46551.1	128000						82558.7	47338.7	129903
	Sample 5 C-14 ratio	18303	41217	59524
		18174	41310	59489
		18152	41401	59557		r	0.442425
		18208	41237	59450
		18303	41285	59593
		18318	41186	59512
		18243	41218	59466
		18283	41257	59545
		18343	41223	59573
		18196	41217	59417
	AVERAGE	18252.3	41255.1	59512.6
	BLANK	13	12	30
		11	10	25
		13	9	27
		10	11	27
		11	10	25
		12	10	27
		11	10	26
		12	8	25
		11	10	27
	AVERAGE	11.5556	10	26.5556
TcdA-GTD glucohydrolase primary 1-14C KIE
		channel A	channel B	channel C						channel A	channel B	channel C						channel A	channel B	channel C						channel A	channel B	channel C
	TcdA 10-20% completion reps 1-4	3095	2140	5240		3H counts	2053.15		replicate 2	3233	2242	5481		3H counts	2146.62		replicate 3	3152	2201	5358		3H counts	2115.92		replicate 4	3271	2271	5547		3H counts	2165.48
		3087	2159	5251		14 counts	3001.85			3208	2241	5454		14C counts	3154.98			3153	2195	5353		14C counts	3108.98			3244	2297	5547		14C counts	3191.02
		3037	2140	5183		Rf	1.46207			3236	2242	5483		Rf	1.46974			3168	2221	5396		Rf	1.46933			3233	2263	5500		Rf	1.47359
		3039	2150	5194		f	0.048739			3207	2244	5456		f	0.0511135			3158	2212	5375		f	0.050375			3259	2272	5536		f	0.0516456
		3082	2144	5231						3189	2258	5451						3160	2223	5389						3188	2257	5450
		3057	2126	5188		KIE	0.974399	1.03773		3202	2278	5486		KIE	0.969142	1.03214		3173	2239	5417		KIE	0.969433	1.03245		3243	2261	5511		KIE	0.966531	1.02936
		3053	2147	5204						3204	2263	5472						3171	2200	5375						3262	2271	5539
		3087	2140	5235						3186	2220	5410						3158	2227	5389						3235	2295	5537
		3057	2148	5210						3214	2240	5461						3160	2232	5398						3225	2275	5505
		3081	2137	5225						3200	2265	5470						3178	2224	5408						3218	2281	5504
	AVERAGE	3067.5	2143.1	5216.1						3207.9	2249.3	5462.4						3163.1	2217.4	5385.8						3237.8	2274.3	5517.6
	substract background	2973.1	2081.9	5055.6						3113.5	2188.1	5301.9						3068.7	2156.2	5225.3						3143.4	2213.1	5357.1
	TcdA 10-20% completion reps 5-8	3207	2255	5467		3H counts	2146.76		replicate 6	3008	2111	5124		3H counts	1998.24		replicate 7	3069	2153	5226		3H counts	2040.71		replicate 8	3337	2355	5697		3H counts	2257.44
		3212	2279	5495		14C counts	3180.64			2981	2097	5083		14C counts	2951.96			3074	2131	5210		14C counts	3001.99			3392	2368	5765		14C counts	3323.96
		3198	2256	5460		Rf	1.4816			2993	2112	5109		Rf	1.47728			3034	2162	5202		Rf	1.47105			3370	2377	5751		Rf	1.47245
		3226	2276	5507		f	0.0513612			3026	2125	5156		f	0.0477267			3038	2107	5150		f	0.0486204			3404	2373	5782		f	0.053809
		3242	2301	5548						2978	2103	5088						3052	2160	5217						3372	2359	5736
		3224	2261	5491		KIE	0.961163	1.02364		2972	2091	5068		KIE	0.964124	1.02679		3072	2118	5197		KIE	0.968293	1.03123		3391	2367	5764		KIE	0.967261	1.03013
		3205	2254	5464						2990	2110	5105						3056	2149	5210						3347	2341	5693
		3225	2269	5499						3000	2120	5126						3040	2143	5189						3375	2376	5755
		3238	2247	5491						2973	2127	5106						3085	2141	5232						3358	2374	5737
		3182	2273	5459						3052	2089	5146						3031	2168	5205						3359	2375	5740
	AVERAGE	3215.9	2267.1	5488.1						2997.3	2108.5	5111.1						3055.1	2143.2	5203.8						3370.5	2366.5	5742
	subtract background	3121.5	2205.9	5327.6						2902.9	2047.3	4950.6						2960.7	2082	5043.3						3276.1	2305.3	5581.5
	15 minute background	95	64	164
		94	58	156
		100	60	164
		94	62	162
		92	59	155
		90	62	157
		87	63	155
		101	61	168
		94	62	162
		97	61	162
	AVERAGE	94.4	61.2	160.5
	substract background	94.4	61.2	160.5
	Sample 4 - Start ratio	60605	41631	102241		3H counts	42033.1		start ratio replicate 2	62824	42842	105671		3H counts	43297		start ratio replicate 3	61890	42442	104338		3H counts	42962.2
		60364	41581	101951		14C counts	59894.5			62216	43004	105225		14C counts	61778.7			61725	42666	104397		14C counts	61216.7
		60591	41597	102195		R0	1.42494			62204	42935	105146		R0	1.42686			61636	42540	104180		R0	1.4249
		60444	41634	102084						62249	42970	105223						61720	42508	104234
		60415	41546	101967		average R0	1.42556			62224	42835	105064						61830	42492	104326
		60426	41598	102030						62380	42909	105294						62061	42566	104633
		60499	41581	102084						62329	42893	105228						61969	42537	104512
		60550	41621	102176						62263	42915	105186						61824	42460	104289
		60483	41660	102149		average start cpm	103728			62304	42802	105110						61754	42481	104242
		60451	41555	102012						62248	42967	105220						61762	42482	104250
	AVERAGE	60482.8	41600.4	102089						62324.1	42907.2	105237						61817.1	42517.4	104340
	substract background	60388.4	41539.2	101928						62229.7	42846	105076						61722.7	42456.2	104180
	Sample 5 C-14 ratio	24520	54812	79339
		24291	55011	79307
		24296	55042	79343		r	0.441879
		24281	55103	79389
		24269	55112	79387
		24334	54966	79305
		24252	55167	79425
		24359	54923	79287
		24187	54966	79158
		24335	55103	79444
	AVERAGE	24312.4	55020.5	79338.4
	BLANK	11	11	28
		11	9	25
		12	10	27
		12	10	27
		12	10	27
		13	9	28
		13	9	26
		10	11	26
		11	10	27
	AVERAGE	13	11	28
TcdA-GTD glucohydrolase primary 1-18O KIE
		channel A	channel B	channel C						channel A	channel B	channel C						channel A	channel B	channel C						channel A	channel B	channel C
	TcdA 10-20% completion reps 1-4	2114	1271	3390		3H counts	1479.96		replicate 2	2089	1277	3371		3H counts	1516.22		replicate 3	2070	1271	3346		3H counts	1476.96		replicate 4	2156	1330	3490		3H counts	1517.99
		2090	1266	3362		14 counts	1799.64			2064	1301	3370		14C counts	1860.88			2063	1297	3365		14C counts	1786.64			2152	1337	3494		14C counts	1880.81
		2089	1293	3387		Rf	1.216			2078	1289	3371		Rf	1.22731			2060	1270	3335		Rf	1.20967			2145	1350	3498		Rf	1.23901
		2075	1287	3368		f	0.0472576			2112	1284	3402		f	0.0472878			2088	1272	3366		f	0.0470288			2142	1333	3480		f	0.0489713
		2069	1286	3359						2073	1294	3372						2077	1277	3359						2131	1340	3478
		2093	1289	3386		KIE	1.00296	1.06815		2098	1266	3368		KIE	0.993493	1.05807		2080	1271	3356		KIE	1.00834	1.07388		2167	1339	3511		KIE	0.983864	1.04782
		2089	1291	3386						2104	1288	3397						2087	1274	3367						2171	1357	3535
		2088	1299	3392						2073	1296	3374						2092	1269	3367						2150	1343	3498
		2104	1286	3396						2108	1291	3404						2118	1276	3399						2147	1338	3490
		2084	1286	3375						2088	1298	3393						2090	1287	3382						2164	1349	3518
	AVERAGE	2089.5	1285.4	3380.1						2088.7	1288.4	3382.2						2082.5	1276.4	3364.2						2152.5	1341.6	3499.2
	substract background	2033.6	1246	3284.4						2088.7	1288.4	3286.5						2026.6	1237	3268.5						2096.6	1302.2	3403.5
	TcdA 10-20% completion reps 5-8	2154	1356	3515		3H counts	1533.02		replicate 6	2142	1334	3481		3H counts	1518.49		replicate 7	2212	1363	3580		3H counts	1544.55		replicate 8	2066	1283	3355		3H counts	1462.27
		2191	1339	3536		14C counts	1895.68			2149	1341	3496		14C counts	1891.21			2177	1357	3540		14C counts	1903.05			2075	1307	3387		14C counts	1803.83
		2175	1351	3531		Rf	1.23657			2167	1349	3521		Rf	1.24545			2173	1335	3515		Rf	1.23211			2083	1291	3380		Rf	1.23357
		2172	1364	3541		f	0.0494058			2137	1347	3490		f	0.0491295			2197	1378	3579		f	0.0496749			2067	1284	3356		f	0.0470705
		2190	1359	3555						2158	1360	3523						2176	1369	3550						2045	1279	3330
		2179	1339	3524		KIE	0.985851	1.04993		2143	1363	3510		KIE	0.978643	1.04226		2199	1348	3552		KIE	0.989516	1.05383		2082	1276	3365		KIE	0.988324	1.05257
		2171	1363	3540						2162	1354	3521						2195	1353	3553						2062	1276	3343
		2166	1356	3528						2170	1353	3528						2157	1356	3518						2082	1292	3380
		2145	1350	3499						2176	1351	3532						2190	1340	3536						2096	1294	3395
		2178	1342	3525						2158	1336	3500						2183	1371	3558						2073	1301	3380
	AVERAGE	2172.1	1351.9	3529.4						2156.2	1348.8	3510.2						2185.9	1357	3548.1						2073.1	1288.3	3367.1
	subtract background	2116.2	1312.5	3433.7						2100.3	1309.4	3414.5						2130	1317.6	3452.4						2017.2	1248.9	3271.4
	15 minute background	71	49	125
		68	52	126
		68	47	121
		68	54	128
		63	52	120
		64	50	120
		67	50	122
		68	52	126
		70	47	122
		67	48	121
	AVERAGE	67.4	50.1	123.1
	substract background	55.9	39.4	95.7
	Sample 4 - Start ratio	42972	26371	69350		3H counts	31226.3		start ratio replicate 2	42901	26449	69354		3H counts	31230.6		start ratio replicate 3	43452	26551	70008		3H counts	31475.9
		42942	26419	69366		14C counts	38082.3			42855	26431	69290		14C counts	38116.3			43268	26621	69893		14C counts	38353.8
		42846	26454	69305		R0	1.21955			43072	26386	69463		R0	1.22048			43123	26678	69807		R0	1.21851
		42822	26471	69297						43049	26341	69396						43172	26591	69768
		42877	26372	69254		average R0	1.21952			43061	26451	69518						43348	26591	69945
		43020	26411	69438						42880	26445	69331						43325	26653	69984
		43174	26378	69557						43099	26458	69563						43367	26584	69956
		43151	26394	69550						43108	26425	69538						43509	26523	70037
		43048	26403	69456		average start cpm	69499.9			42997	26458	69461						43301	26584	69890
		43126	26388	69520						43103	26453	69561						43444	26565	70013
	AVERAGE	42997.8	26406.1	69409.3						43012.5	26429.7	69447.5						43330.9	26594.1	69930.1
	substract background	42941.9	26366.7	69313.6						42956.6	26390.3	69351.8						43275	26554.7	69834.4
	Sample 5 C-14 ratio	20906	47031	67942
		20837	47042	67884
		20738	47090	67833		r	0.444331
		20924	47083	68012
		20991	47036	68032
		20898	46983	67886
		21003	47047	68055
		20875	47114	67995
		20951	46957	67913
		20886	47007	67899
	AVERAGE	20900.9	47039	67945.1
	BLANK	12	10	26
		11	11	28
		12	11	28
		11	10	25
		11	12	29
		11	11	27
		13	10	28
		10	12	29
		11	11	27
		13	9	27
	AVERAGE	11.5	10.7	27.4
TcdA-GTD glucohydrolase beta secondary 2-3H KIE
		channel A	channel B	channel C						channel A	channel B	channel C						channel A	channel B	channel C						channel A	channel B	channelC
	TcdA 10-20% completion reps 1-4	4630	4583	9218		3H counts	2373.07		replicate 2	5145	5003	10154		3H counts	2649.55		replicate 3	4849	4744	9597		3H counts	2468.71		replicate 4	4757	4648	9410		3H counts	2414.33
		4687	4550	9243		14 counts	5952.33			5105	4946	10057		14C counts	6550.55			4814	4662	9481		14C counts	6126.69			4743	4657	9405		14C counts	6067.27
		4646	4550	9203		Rf	0.398679			5150	4993	10148		Rf	0.404477			4798	4647	9450		Rf	0.402943			4730	4664	9400		Rf	0.397926
		4643	4569	9217		f	0.0493079			5119	4957	10081		f	0.0544815			4801	4642	9450		f	0.0509054			4742	4632	9380		f	0.0502312
		4698	4536	9241						5114	4930	10049						4841	4686	9533						4713	4644	9362
		4645	4559	9208		KIE	1.06293			5119	4992	10115		KIE	1.04746			4822	4692	9520		KIE	1.05145			4744	4623	9372		KIE	1.06502
		4666	4551	9223						5104	4971	10080						4795	4709	9509						4756	4600	9361
		4694	4577	9276						5134	4981	10119						4824	4667	9496						4711	4655	9372
		4630	4572	9207						5123	4986	10113						4830	4672	9508						4742	4626	9374
		4689	4572	9267						5114	5008	10128						4745	4707	9458						4755	4667	9427
	AVERAGE	4662.8	4561.9	9230.3						5122.7	4976.7	10104.4						4811.9	4682.8	9500.2						4739.3	4641.6	9386.3
	substract background	4198.1	4127.3	8330.8						4658	4542.1	9204.9						4347.2	4248.2	8600.7						4274.6	4207	8486.8
	TcdA 10-20% completion reps 5-8	5164	4978	10148		3H counts	2688.42
		5131	5045	10180		14C counts	6572.62
		5155	4987	10148		Rf	0.409033
		5177	4964	10147		f	0.0602232
		5169	4975	10149		average f
		5146	4990	10140		KIE	1.03558
		5187	4991	10184
		5203	5011	10219
		5183	4987	10175
	AVERAGE	5168.33	4992	10165.6
	subtract background	4703.63	4557.4	9266.06
	15 minute background	471	443	920
		468	445	920
		489	447	942
		485	435	924
		478	453	936
		493	446	945
		477	449	932
		468	450	924
		480	439	925
		478	436	918
	AVERAGE	478.7	444.3	928.6
	substract background	464.7	434.6	899.5
	Sample 4 - Start ratio	88963	84493	173462		3H counts	51380.4		start ratio replicate 2	84025	79442	163472		3H counts	48332.3		start ratio replicate 3	88610	84314	172928		3H counts	50984.7
		89116	84361	173482		14C counts	121130			83493	79514	163011		14C counts	114054			88415	84328	172748		14C counts	120967
		88804	84436	173244		R0	0.424177			83657	79639	163304		R0	0.423766			88249	84474	172729		R0	0.421475
		88937	84431	173374						83844	79447	163295						88446	84701	173154
		88897	84397	173300		average R0	0.423139			83537	79553	163095						88460	84405	172871
		88858	84326	173188						83647	79584	163237						88652	84120	172779
		89074	84302	173381						83792	79404	163201						88802	83903	172710
		89229	84444	173678						83719	79537	163262						88624	84303	172930
		88894	84664	173564		average start cpm	168955			83950	79481	163435						88436	84339	172783
		89072	84395	173472						84006	79589	163600						88695	84236	172937
	AVERAGE	88984.4	84424.9	173414						83767	79519	163291						88538.9	84312.3	172857
	substract background	88519.7	83990.3	172515						83302.3	79084.4	162392						88074.2	83877.7	171957
	Sample 5 C-14 ratio	20361	45717	66082
		20258	45708	65973
		20046	45760	65812		r	0.442186
		20095	45885	65985
		20275	45572	65852
		20128	45815	65948
		20242	45598	65845
		20273	45643	65922
		20243	45679	65928
		20206	45732	65942
	AVERAGE	20212.7	45710.9	65928.9
	BLANK	14	9	27
		15	10	31
		14	10	29
		15	10	30
		15	9	29
		14	10	30
		14	10	30
		13	12	31
		14	9	28
		12	8	26
	AVERAGE	14	9.7	29.1
TcdA-GTD glucohydrolase remote 6-3H and 6-14C KIE
		channel A	channel B	channel C						channel A	channel B	channel C						channel A	channel B	channel C						channel A	channel B	channel C
	TcdA 10-20% completion reps 1-4	2393	2181	4578		3H counts	1399.74		replicate 2	2277	2104	4387		3H counts	1344.91		replicate 3	2367	2166	4538		3H counts	1393.42		replicate 4	2390	2230	4627		3H counts	1416.69
		2355	2180	4540		14 counts	3115.19			2271	2099	4377		14C counts	2996.42			2378	2170	4553		14C counts	3069.21			2378	2210	4593		14C counts	3142.43
		2404	2183	4592		Rf	0.449327	2.22555		2276	2083	4365		Rf	0.448839	2.22797		2360	2151	4516		Rf	0.453999	2.20265		2423	2219	4648		Rf	0.450828	2.21814
		2382	2193	4581		f	0.0512012			2302	2106	4414		f	0.0492435			2350	2135	4491		f	0.0506087			2403	2198	4606		f	0.0517031
		2352	2195	4553						2302	2103	4412						2363	2121	4488						2401	2187	4593
		2394	2155	4555		KIE	1.074	0.93097		2264	2102	4372		KIE	1.07512	0.930003		2360	2158	4524		KIE	1.06266	0.940948		2413	2189	4607		KIE	1.07036	0.934152
		2352	2179	4536				0.999865		2305	2115	4426				0.999867		2339	2174	4519				0.999904		2417	2215	4637				0.999876
		2399	2207	4610						2287	2108	4400						2347	2151	4502						2385	2198	4589
		2379	2191	4576						2299	2087	4392						2359	2163	4528						2417	2182	4603
		2377	2177	4559						2292	2110	4407						2360	2133	4498						2413	2202	4620
	AVERAGE	2378.7	2184.1	4568						2287.5	2101.7	4395.2						2358.3	2152.2	4515.7						2404	2203	4612.3
	substract background	2353.7	2161.22	4519.38						2262.5	2078.82	4346.57						2333.3	2129.32	4467.07						2379	2180.12	4563.68
	TcdA 10-20% completion reps 5-8	2427	2172	4604		3H counts	1417.6		replicate 6	2417	2206	4628		3H counts	1433.69		replicate 7	2381	2214	4601		3H counts	1418.93		replicate 8	2369	2136	4511		3H counts	1414.76
		2391	2193	4588		14C counts	3098.32			2435	2192	4632		14C counts	3138.54			2402	2203	4611		14C counts	3127.3			2404	2177	4587		14C counts	3115.76
		2386	2150	4542		Rf	0.457538	2.18561		2398	2196	4600		Rf	0.4568	2.18914		2419	2204	4629		Rf	0.453724	2.20398		2372	2193	4571		Rf	0.454065	2.20233
		2402	2176	4583		f	0.0512103			2410	2199	4614		f	0.0518572			2414	2190	4609		f	0.0515581			2418	2203	4627		f	0.0513847
		2379	2172	4557						2438	2201	4646						2410	2181	4595						2409	2165	4581
		2387	2170	4562		KIE	1.05425	0.948473		2402	2194	4602		KIE	1.05601	0.946882		2392	2179	4576		KIE	1.06335	0.940332		2398	2217	4619		KIE	1.06252	0.941065
		2417	2169	4591				0.999926		2435	2202	4643				0.999921		2414	2168	4588				0.9999		2403	2174	4582				0.999903
		2369	2196	4569						2400	2200	4606						2391	2200	4597						2402	2206	4614
		2398	2165	4568						2451	2212	4668						2391	2201	4596						2372	2180	4558
		2358	2161	4524						2412	2201	4620						2402	2185	4593						2392	2194	4592
	AVERAGE	2391.4	2172.4	4568.8						2419.8	2200.3	4625.9						2401.6	2192.5	4599.5						2393.9	2184.5	4584.2
	subtract background	2366.4	2149.53	4520.18						2394.8	2177.43	4577.27						2376.6	2169.62	4550.88						2368.9	2161.62	4535.57
	15 minute background	38	33	76
		39	34	78
		39	34	78
		41	34	81
		34	31	70
		40	33	79
		37	35	77
		39	35	80
	AVERAGE	38.375	33.625	77.375
	substract background	25	22.875	48.625
	Sample 4 - Start ratio	47230	41481	88715		3H counts	28806		start ratio replicate 2	46917	41217	88140		3H counts	28585.8		start ratio replicate 3	47109	41274	88388		3H counts	28691.5
		47334	41613	88952		14C counts	59807.3			46762	41267	88036		14C counts	59391.5			46940	41361	88306		14C counts	59503.9
		47011	41665	88680		R0	0.481647	2.07621		46928	41204	88137		R0	0.481311	2.07766		46959	41279	88243		R0	0.482179	2.07392
		47078	41412	88495						46847	41170	88023						46966	41323	88294
		47046	41435	88487		average R0	0.481713	2.07593		46737	41197	87940						46988	41256	88250
		47102	41548	88656						46763	41212	87983						46772	41400	88179
		47153	41424	88584						46748	41362	88115						46771	41379	88155
		47257	41481	88744						46706	41168	87881						46894	41290	88189
		47183	41468	88657		average start cpm	88267			46812	41267	88085						46897	41323	88225
		47064	41627	88696						46762	41205	87973						47088	41164	88260
	AVERAGE	47145.8	41515.4	88666.6						46798.2	41226.9	88031.3						46938.4	41304.9	88248.9
	substract background	47120.8	41492.5	88618						46773.2	41204	87982.7						46913.4	41282	88200.3
	Sample 5 C-14 ratio	21330	48127	69463
		21337	48020	69363
		21175	48233	69413		r	0.441399
		21360	48065	69431
		21175	48007	69189
		21127	48049	69182
		21234	48052	69292
		21055	48159	69218
		21233	48115	69355
		21250	48089	69344
	AVERAGE	21227.6	48091.6	69325
	BLANK	14	11	29
		14	10	30
		14	10	29
		13	11	28
		13	10	27
		13	12	29
		12	11	27
		14	11	31
	AVERAGE	13.375	10.75	28.75

## Sheet: Table 2
Enzyme/catalytic activity/Inhibitor		Log[Inhibitor]	CPM		Log[Inhibitor]	CPM		Log[Inhibitor]	CPM
TcdB/GH/Gluconolactone		-2.39794	669		-1.79588	202		-1.79588	223
		-2.69897	870		-2.09691	238		-2.09691	268
		-3	1057		-2.39794	357		-2.39794	340
		-3.30103	1246		-2.69897	505		-2.69897	515
		-3.60206	1617		-3	610		-3	648
		-3.90309	1479		-3.30103	775		-3.30103	874
		-4.20412	1476		-3.60206	927		-3.60206	908
		-4.50515	1501		-3.90309	1045		-3.90309	1064
		-1.7	128
TcdB/GH/Isofagomine		-4	217		-4	196		-4	238
		-4.30103	290		-4.30103	288		-4.30103	381
		-4.60206	378		-4.60206	431		-4.60206	477
		-4.90309	559		-4.90309	539		-4.90309	688
		-5.20412	660		-5.20412	685		-5.20412	830
		-5.50515	848		-5.50515	784		-5.50515	979
		-5.80618	1086		-5.80618	927		-5.80618	1158
		-6.10721	928		-6.10721	960		-6.10721	1174
		-6.4	1017
TcdB/GH/noeuromycin		-3.69897	318		-3.69897	282		-3.69897	256
		-4	403		-4	322		-4	344
		-4.30103	523		-4.30103	467		-4.30103	472
		-4.60206	797		-4.60206	673		-4.60206	613
		-4.90309	1028		-4.90309	884		-4.90309	836
		-5.20412	1106		-5.20412	1135		-5.20412	997
		-5.50515	1231		-5.50515	1224		-5.50515	1046
		-5.80618	1286		-5.80618	1330		-5.80618	1118
		-3.3	139		-3.3	94		-3.3	80
TcdB/GH/Castanospermine		-1.79588	420		-1.69897	383		-1.69897	296
		-2.09691	569		-1.79588	382		-1.79588	422
		-2.39794	757		-2.09691	539		-2.09691	577
		-2.69897	953		-2.39794	746		-2.39794	695
		-3	1065		-2.69897	966		-2.69897	841
		-3.30103	1117		-3	999		-3	979
		-3.60206	1214		-3.30103	1847		-3.30103	1148
		-3.90309	1441		-3.60206	1282		-3.60206	1190
		-4.3	1416		-3.9	1343
TcdB/GT/gluconolactone		-1.8	128		-1.8	125		-2.39794	436
		-2.39794	412		-2.39794	415		-2.69897	708
		-2.69897	882		-2.69897	719		-3	1245
		-3	1334		-3	1001		-3.30103	1743
		-3.30103	1730		-3.30103	1535		-3.60206	1916
		-3.60206	2234		-3.60206	1853		-3.90309	2402
		-3.90309	2666		-3.90309	2033		-4.20412	2344
		-4.20412	2857		-4.20412	2418		-4.50515	2656
		-4.50515	3211		-4.50515	2644		-4.80618	2827
		-4.80618	3074		-4.80618	2440		-5.10721	2771
		-5.10721	3304		-5.10721	2481
TcdB/GT/Isofagomine		Concentration inhibitor (uM)	% enzyme activity		Concentration inhibitor (uM)	% enzyme activity		Concentration inhibitor (uM)	% enzyme activity
		0	100		0	97.6596		0	89.6491
		0.24	88.189		0.24	100		0.24	100
		0.48	95.8661		0.48	90.4255		0.48	82.807
		0.97	87.7953		0.97	76.383		0.97	70.3509
		1.95	72.0472		1.95	59.1489		1.95	55.9649
		3.9	37.7953		3.9	38.9362		3.9	40
		7.81	19.685		7.81	27.8723		7.81	20.3509
		15.62	8.07087		15.62	15.9574		15.62	11.0526
		31.25	0		31.25	2.97872		31.25	6.31579
		62.5	0.590551		62.5	0		62.5	0
TcdB/GT/Australine HCl
		125	100		125	100		125	100
		250	99.2163		250	86.7028		250	63.4643
		500	73.3542		500	62.2795		500	55.4585
		1000	45.1411		1000	38.806		1000	46.5793
		2000	21.7868		2000	14.7897		2000	14.556
		4000	0		4000	0		4000	0
TcdB/GT/Castanospermine		0	100		0	82.1387		0	95.3947
		62.5	64.4295		62.5	89.0717		62.5	100
		125	51.3423		125	100		125	88.1579
		250	47.2036		250	59.342		250	73.6842
		500	29.5302		500	49.2362		500	54.2105
		1000			1000	25.8519		1000	29.0789
		2000	7.71812		2000	9.2832		2000	15.5263
		4000	0		4000	0		4000	0
TcdB/GT/UDP		0	100		0	100		0	94.1048
		1.21	99.1061		1.21	95.2421		1.21	100
		4.84	86.1453		4.84	90.4843		4.84	70.8515
		19.37	65.2514		19.37	68.3942		19.37	48.69
		39	45.3631		39	74.9363		39	29.8035
		78	19.6648		78			78	23.9083
		310	0		310	41.5463		310	4.36681
		1250	4.80447		1250	0		1250	0
TcdB/GT/Isofagomine + 2xKi UDP		0.015	99.6544		0.015	100		0.015	98.2882
		0.061	100		0.061	89.951		0.061	100
		0.244	80.53		0.244	76.7157		0.244	63.6234
		0.976	43.4332		0.976	36.0294		0.976	37.6605
		3.906	15.7834		3.906	11.8873		3.906	12.2682
		15.65	2.41935		15.65	9.43627		15.65	2.99572
		62.5	0		62.5	0		62.5	0
		Log[Inhibitor]	CPM		Log[Inhibitor]	CPM		Log[Inhibitor]	CPM
TcdB/GT/noeuromycin		-3.69897	233		-3.69897	275		-3.69897	264
		-4	393		-4	473		-4	345
		-4.30103	556		-4.30103	842		-4.30103	665
		-4.60206	880		-4.60206	1395		-4.60206	1001
		-4.90309	1354		-4.90309	1812		-4.90309	1450
		-5.20412	1726		-5.20412	2301		-5.20412	1979
		-5.50515	1896		-5.50515	2758		-5.50515	2199
		-5.80618	2381		-5.80618	2964		-5.80618	2508
		-6.10721	2164		-6.10721	3317		-6.10721	2218
		-6.40824	2353		-6.40824	3231		-6.40824	2408
TcdB/GT/noeuromycin + 2xKi UDP		-3.69897	83		-4	117		-4	109
		-4	90		-4.30103	144		-4.30103	137
		-4.30103	155		-4.60206	196		-4.60206	193
		-4.60206	245		-4.90309	269		-4.90309	296
		-4.90309	287		-5.20412	398		-5.20412	391
		-5.20412	450		-5.50515	548		-5.50515	488
		-5.50515	597		-5.80618	652		-5.80618	647
		-5.80618	669		-6.10721	749		-6.10721	654
		-6.10721	788		-6.40824	708		-6.40824	717
		-6.40824	762		-6.70927	694		-6.70927	654
TcdA/GT/Isofagomine		-4.60206	215		-4.60206	235		-4.60206	238
		-4.90309	373		-4.90309	378		-4.90309	319
		-5.20412	531		-5.20412	597		-5.20412	545
		-5.50515	784		-5.50515	922		-5.50515	876
		-5.80618	1312		-5.80618	1414		-5.80618	1259
		-6.10721	1742		-6.10721	2051		-6.10721	1890
		-6.40824	2609		-6.40824	2886		-6.40824	2468
		-6.70927	3397		-6.70927	3373		-6.70927	3369
		-7.0103	3693		-7.0103	4149		-7.0103	3776
		-7.31133	3924		-7.31133	4738		-7.31133	4333
					-7.61236	4621		-7.61236	4367
TcdA/GT/noeuromycin		-4.30103	821		-3.69897	345		-3.69897	361
		-4.60206	1449		-4	583		-4	579
		-4.90309	2101		-4.30103	1008		-4.30103	970
		-5.20412	2941		-4.60206	1560		-4.60206	1548
		-5.50515	3656		-4.90309	2359		-4.90309	2418
		-5.80618	3890		-5.20412	3123		-5.20412	3403
		-6.10721	4802		-5.50515	3778		-5.50515	4025
		-6.40824	4631		-5.80618	4620		-5.80618	4836
		-6.70927	4777		-6.10721	4810		-6.10721	4951
		-7.0103	4774		-6.40824	4567		-6.40824	5293
		-7.31133	4702
		-3.5	177
TcdA/GT/UDP		-2.60206	329		-2.60206	180		-2.60206	302
		-2.90309	494		-2.90309	741		-2.90309	703
		-3.20412	1124		-3.20412	1200		-3.20412	1458
		-3.50515	1761		-3.50515	2133		-3.50515	2211
		-3.80618	2682		-3.80618	3039		-3.80618	3284
		-4.10721	3313		-4.10721	4034		-4.10721	4281
		-4.40824	4557		-4.40824	4957		-4.40824	4943
		-4.70927	4720		-4.70927	5234		-4.70927	5731
		-5.0103	5065		-5.0103	5872		-5.0103	5357
		-5.31133	5039		-5.31133	5691		-5.31133	6034
TcdA/GT/Isofagomine + 2xKi UDP		-6.20412	173		-6.20412	200		-6.20412	159
		-6.50515	249		-6.50515	265		-6.50515	271
		-6.80618	361		-6.80618	480		-6.80618	378
		-7.10721	589		-7.10721	663		-7.10721	619
		-7.40824	817		-7.40824	955		-7.40824	898
		-7.70927	1153		-7.70927	1254		-7.70927	1054
		-8.0103	1407		-8.0103	1629		-8.0103	1314
		-8.31133	1718		-8.31133	1664		-8.31133	1689
		-8.61236	1626		-8.61236	1797		-8.61236	1665
		-8.91339	1833		-8.91339	1766		-8.91339	1791
		-9.2	1807					-9.3	1770
TcdA/GT/Noeuromycin + 2xKi UDP		-4.30103	165		-4.60206	158		-4.60206	152
		-4.60206	187		-4.90309	240		-4.90309	136
		-4.90309	276		-5.20412	319		-5.20412	217
		-5.20412	494		-5.50515	546		-5.50515	226
		-5.50515	841		-5.80618	1256		-5.80618	423
		-5.80618	1401		-6.10721	1371		-6.10721	687
		-6.10721	1867		-6.40824	1898		-6.40824	1033
		-6.40824	2256		-6.70927	2430		-6.70927	1378
		-6.70927	2769		-7.0103	2812		-7.0103	1631
		-7.8	3131		-7.31133	2890		-7.31133	2019
								-7.6	2113

## Sheet: Table 3 and Figure S7
Condition	Log[Inhibitor]	% cell rounding image 1	% cell rounding image 2	% cell rounding image 3	% cell rounding image 4
TcdA + Isofagomine rep 1	-3.69897	20.8	15.4	12.7	6.8
	-4	14.6	11.3	24.6	14
	-4.30103	32.9	31.6	42.4	16.3
	-4.60206	28.8	28	28.4	26.3
	-4.90309	53.2	74	60.5	43.8
	-5.20412	73.5	55.3	58.1	34.5
	-5.50515	51.8	75.4	45	30.4
	-5.80618	76.3	89.4	78.9	85.2
	-6.10721	81.4	69.7	49.5	100
	-6.5	94.4	78.8	82.4
	-3.3	5.9	1.7	19.7
TcdA + Isofagomine rep 2	-3.69897	9.6	8.5	19.7	18.3
	-4	25.8	13.3	18.5	13.5
	-4.30103	22.3	29.5	25.3	19.8
	-4.60206	61.1	73.4	54.9	54.8
	-4.90309	34.4	23.6	38.5	29.4
	-5.20412	34	45.9	51	43.4
	-5.50515	55.9	63.3	43.6	80.5
	-5.80618	48	62.8	46.3	51.2
	-6.10721	62.7	46.1	58.9	54.6
	-6.5	87.9	87.4
	-3.2	2.7	7.4	5.7	4.9
TcdA + Isofagomine rep 3	-3.69897	7.6	4.1	7.5	11.6
	-4	8.9	11.2	5.7	14.6
	-4.30103	22.3	16	15.3	18
	-4.60206	21.7	25.3	25.9	18.8
	-4.90309	50.9	24.6	30	30.6
	-5.20412	62.4	50.3	31.8	50.2
	-5.50515	31.8	39.1	46.5	56.5
	-5.80618	48.6	56.8	51.6	68.9
	-6.10721	64.7	80.4	70.4	49.7
	-6.6	92.3	98	86
	-3.2	4.9	4.3
TcdA + noeuromycin rep 1	-3.69897	4.4	5	9.8	2.7
	-4	10.1	8.2	5.4	5.1
	-4.30103	15.6	13.5	18.8	20.3
	-4.60206	25.6	33	20.7
	-4.90309	35.7	44	21.6	30.2
	-5.20412	45	46.7		45.3
	-5.50515	64.5	57.4	52.2	62.5
	-5.80618	67.5	63.7	60.7	62.7
	-6.10721	65.7	72.5
TcdA + noeuromycin rep 2	-3.69897	10.4	7.9	8.8
	-4	11	14.9	12.3	12.9
	-4.30103	12.5	15.8	21.8	17.8
	-4.60206	17.7	21.2	33.3	23.5
	-4.90309	33	28	31.8	34.7
	-5.20412	40.5	43.2	28.7	40.7
	-5.50515	31.8	41.5	29.5	46.5
	-5.80618	61.9	55.3	52.5	61.2
	-6.10721	62.6	77
	-6.6	80.6
	-3.2	6	6.7	4.7	5
TcdA + noeuromycin rep 3	-3.69897	9.8	9.2	10.3	14.4
	-4	7.8	10.6	7.2	10.2
	-4.30103	25.3	14	14.5	18.3
	-4.60206	28.7	23	31.8	24.4
	-4.90309	49.1	56.5	29.8	36.7
	-5.20412	53.6	60.2
	-5.50515	59.4	76.5	55.2	63.2
	-5.80618	70.8	65.1
	-6.10721	65.5	68.5	67.4	63
	-6.5	73.7	71.1	73.5
	-3.2	11	6.6	5.6	6.5
TcdB + Isofagomine rep 1	-3.69897	17.8	23.5	15.1	32.1
	-4	18.4	49.4	49.4	23.5
	-4.30103	22.8	33.3	33	29.8
	-4.60206	25	26.9	35.2	41.8
	-4.90309	38.6	39.8	35.3	39.7
	-5.20412	58.3	40	44.3	47.3
	-5.50515	45.8	61.9	46.9	56.7
	-5.80618	92	70.5	83.7	97.9
	-6.5	100
TcdB + Isofagomine rep 2	-3.69897	7.5	11.9	15.1	13
	-4	14.3	7.2	26.2	13.5
	-4.30103	20.4	17.8	22.7	19.2
	-4.60206	35.9	9.9	15.1	43.8
	-4.90309	41.3	28.8	40	49.1
	-5.20412	40	32.8	60.9	24.7
	-5.50515	32.3	37.7	28.9	37.5
	-5.80618	48.4	35.9	51.7	48.6
	-6.10721	61	90.4	75.4
	-7	84.2	94.8	94
TcdB + Isofagomine rep 3	-3.69897	20.3	19.4	16.4	17.9
	-4	17.4	19.3	12.3	12
	-4.30103	19	58.4	39	19.4
	-4.60206	17.7	31.4	34.5	25.4
	-4.90309	32.4	38.1	33.8	28.1
	-5.20412	34.6	58.4	36.4	46.2
	-5.50515	66.3	44.2	62.4	45.3
	-5.80618	45.8	58.4	94.8	59.2
	-6.10721	73.8	82.2	78.3	54.5
	-3.9	8.6	9.8	8	10
	-6.5	74.2	79.4	88.2	86.3
TcdB + Isofagomine rep 4	-3.69897	11.9	7.8
	-4	19.2	15.3	21.5	21.4
	-4.30103	46.5	41.3	30.5	25.3
	-4.60206		37.2		41.7
	-4.90309
	-5.20412	54.2	62.5	55.9	55.9
	-5.50515	66.7	70.8	71.6	60.7
	-5.80618	78.2	73.3	71
	-6.10721	82.3	82.9	86.8	67.4
	-6.5	75.9	86.8
	-3.2	9.6	10	13	8.3
TcdB + Isofagomine rep 5	-3.69897	20	13.6	16.8	14.9
	-4	14.7	13.4	43.9	12.1
	-4.30103	27.8	40.5	41.5	24.7
	-4.60206	44.2	48.5	55.3	50
	-4.90309	51.5	45.5	47.9	54.4
	-5.20412	63.3	51.4	86.3	83
	-5.50515	84.2	86	89	90.2
	-5.80618	90.8	90.2	100	83.8
	-6.10721	93.3	100	92.6
	-6.5	100	100	100	100
	-3.4	10	10	10	10
TcdB + Noeuromycin rep 1	-3.69897	19.5	6.5	18.1	7.2
	-4	9.2	6.7	10.2	14.3
	-4.30103	8.9	34.5	10.7	24.5
	-4.60206	23.2	36.1	36.1	23.3
	-4.90309	36.8	41.5	38.5	41.7
	-5.20412	43.4	34.1	34.8	35.8
	-5.50515	44.1	56.5	53.4	47.6
	-5.80618	52.5	54.8	58.2	57.1
	-6.10721	69.4	88	92	44.9
	-7	86.6	78.6	83.7	88.2
	-3.2	12.5	7.7	5.7	13
TcdB + Noeuromycin rep 2	-3.69897	17.5	6.6	14.9	7
	-4	7.4	4.3	7.8	13.1
	-4.30103	7.3	39.5	12.1	26.5
	-4.60206	21.5	28.4	32.9	23.9
	-4.90309	31.4	34.8	31.1	40.4
	-5.20412	44.2	33.3	51.8	36.4
	-5.50515	47.1	63.6	54.1	51.2
	-5.80618	53.5	55.9	60.5	60.1
	-6.10721	84.7	87.8	92	65.2
	-6.6	85.9	90	86	87.8
	-3.2	7.9	8.7	4.4	11.4
TcdB + Noeuromycin rep 3	-3.69897	18.6	6.8	18.2	4.9
	-4	28.8	12	17.4	10.4
	-4.30103	29.6	39.7	40.8	33.3
	-4.60206	45.9	56.8	40.3	22.9
	-4.90309	63.8	70.5	71.3	66.7
	-5.20412	69.1	65.8	72.2	62.8
	-5.50515	75	90.9	82.4	89.1
	-5.80618	86.9	85	86.8	79.2
	-6.10721	80.5	98.2	95.5	83.6
	-6.5	100	100	100	94.4
	-3.2	6.5	10.1	8.3	5.1
TcdB + Noeuromycin rep 4	-3.69897	7.8	12.9	8.7	6.5
	-4	13	14.8	11.3	16.7
	-4.30103	26.9	25.9	27.3	28.9
	-4.60206	44.3	46	45.3	49.4
	-4.90309	69.7	61.3	63	61.9
	-5.20412	72.3	71.4	58.6	66.7
	-5.50515	80	78.6	73.6	76.9
	-5.80618	87.5	77.3	74.7	71.6
	-6.10721	71.6	76.7	74.7	94.3
	-6.5	83.6	87.1	89.6	84.8
	-3.2	4.2	10.8	5	6

## Sheet: Figure 4a
Lineweaver Burk analysis
UDP-glc Vs Isofagomine	[UDP-glucose] uM	8μM Isofagomine (nM glucosylated protein/min)			4μM Isofagomine (nM glucosylated protein/min)			2μM Isofagomine (nM glucosylated protein/min)			0μM Isofagomine (nM glucosylated protein/min)
	30	68	26	35	90	47	59	168	112	98	268	251	224
	15	68	50	42	88	70	57	147	103	80	289	219	142
	10	53	35	42	78	63	56	134	108	95	222	195	200
	7.5	37	34	33	79	61	58	114	71	76		139	133
	6	41	34	35	65	60	55	102	83	70	157	130
	Double reciprocal
	0.0333333	0.0147059	0.0384615	0.0285714	0.0111111	0.0212766	0.0169492	0.00595238	0.00892857	0.0102041	0.00373134	0.00398406	0.00446429
	0.0666667	0.0147059	0.02	0.0238095	0.0113636	0.0142857	0.0175439	0.00680272	0.00970874	0.0125	0.00346021	0.00456621	0.00704225
	0.1	0.0188679	0.0285714	0.0238095	0.0128205	0.015873	0.0178571	0.00746269	0.00925926	0.0105263	0.0045045	0.00512821	0.005
	0.133333	0.027027	0.0294118	0.030303	0.0126582	0.0163934	0.0172414	0.00877193	0.0140845	0.0131579		0.00719424	0.0075188
	0.166667	0.0243902	0.0294118	0.0285714	0.0153846	0.0166667	0.0181818	0.00980392	0.0120482	0.0142857	0.00636943	0.00769231
UDP-glc Vs Noeuromycin	[UDP-glucose]	0uM noeuromycin (nM glycosylated protein/min)			16uM noeuomycin (nM glycosylated protein/min)			32uM noeuromycin (nM glycosylated protein/min)			64uM noeuromycin (nM glycoslated protein/min)
	6	62.2	60.1	53.9	41.5	42.1	37.7	31.1	33.2	26.9	21.1	19.5	16.5
	7.5	69.9	65.1	62.2	43.8	43.5	44.3	35.6	29.2	27.1	19.6	17.6	17.7
	10	73.9	71.3	73.2	45.1	36.4	45.5	30	29.2	30.6	19.4	18.8	16.3
	15	71.6	77	73.8	41.5	46.4	40.8	24.8	29.4	32.3	15.2	27.8	15.6
	30	78.9	87.4	94.9	48	46.4	53.8	35.8	28.2	34.3	19.1	23.6	17.8
	Double reciprocal
	0.166667	0.0160772	0.0166389	0.0185529	0.0240964	0.023753	0.0265252	0.0321543	0.0301205	0.0371747	0.0473934	0.0512821	0.0606061
	0.133333	0.0143062	0.015361	0.0160772	0.0228311	0.0229885	0.0225734	0.0280899	0.0342466	0.0369004	0.0510204	0.0568182	0.0564972
	0.1	0.0135318	0.0140252	0.0136612	0.0221729	0.0274725	0.021978	0.0333333	0.0342466	0.0326797	0.0515464	0.0531915	0.0613497
	0.0666667	0.0139665	0.012987	0.0135501	0.0240964	0.0215517	0.0245098	0.0403226	0.0340136	0.0309598	0.0657895	0.0359712230215827*	0.0641026
	0.0333333	0.0126743	0.0114416	0.0105374	0.0208333	0.0215517	0.0185874	0.027933	0.035461	0.0291545	0.052356	0.0423729	0.0561798

## Sheet: Figure S2
Lineweaver Burk analysis
UDP-glc Vs UDP	[UDP-glucose] uM	40 uM UDP (uM glycosylated Rac1)			20 uM UDP (uM glycosylated Rac1)			10 uM UDP (uM glycosylated Rac1)			0 uM UDP (uM glycosylated Rac1)
	30	1.558	0.775	1.192	1.592	1.275	1.558	1.642	1.45	1.833	2.917	2.025	3.067
	15	0.925	0.3833	0.5167	1	0.6	0.9917	1.017	1.033	1.292	2.375	1.892	1.958
	10	0.5667		0.4167	0.8583	0.45	0.7583	0.9917	0.7417	0.9333	2.192	1.542	1.583
	7.5	0.2333	0.1917	0.3333	0.55	0.45	0.475	0.8	0.6	0.6917	1.792	1.492	1.483
	6	0.3	0.225	0.275	0.4667	0.3083	0.425	0.6667	0.5083	0.6083		1.333	1.283
	Double reciporcal
		40 uM UDP	20 uM UDP	10 uM UDP	0 uM UDP
	0.0333333	0.851064	0.677966	0.609137	0.374579
	0.0666667	1.64384	1.15754	0.897666	0.481928
	0.1	2.03376	1.45166	1.12499	0.564228
	0.133333	3.95622	2.0339	1.43424	0.629327
	0.166667	3.75	2.5	1.68227	0.764526
UDP-glc Vs Isofagomine	UDP-glucose uM	0 μM Isofagomine (nM glycosylated protein/min)			1 μM Isofagomine (nM glycoslated protein/min)			2 μM Isofagomine (nM glycosylated protein/min)			4 μM Isofagomine (nM glycosylated protein/min)
	30	135.2	119	121.8	54.5	44.3	46.5	35.7	31.2	36.1	21.2	16.7	21.8
	15	116.2	89.2	118.2	49.1	37.4	50.4	30.8	25.9	38.2	19.9	13.1	17.7
	10	80	75.9	94.1	43.5	31.9	39.4	24	22.1	31.3	16	17.2	16.9
	7.5	93	62.2	79.1	35.6	28.5	32.6	25.5	18.9	26.4	17.4	12.3	18.1
	6	100.4	64.6	83.8	53.5	34.8	44	33.4	23.4	36.2	24.5	13.9	17.5
	Double reciprocal
	0.0333333	0.00739645	0.00840336	0.00821018	0.0183486	0.0225734	0.0215054	0.0280112	0.0320513	0.0277008	0.0471698	0.0598802	0.0458716
	0.0666667	0.00860585	0.0112108	0.00846024	0.0203666	0.026738	0.0198413	0.0324675	0.03861	0.026178	0.0502513	0.0763359	0.0564972
	0.1	0.0125	0.0131752	0.010627	0.0229885	0.031348	0.0253807	0.0416667	0.0452489	0.0319489	0.0625	0.0581395	0.0591716
	0.133333	0.0107527	0.0160772	0.0126422	0.0280899	0.0350877	0.0306748	0.0392157	0.0529101	0.0378788	0.0574713	0.0813008	0.0552486
	0.166667	0.00996016	0.0154799	0.0119332	0.0186916	0.0287356	0.0227273	0.0299401	0.042735	0.0276243	0.0408163	0.0719424	0.0571429

## Sheet: Figure 4b-4d
	Raw Plot					Injection plot												Raw Plot						Injection Plot												Raw plot						Injection plot
Figure 2b (top)	5-7-19-tcdb40uM-isof-1mM-2_X	5-7-19-tcdb40uM-isof-1mM-2_Y					ΔQ (μcal)	Vol. (μL)	Xt (mM)	Mt (mM)	XMT	∆H (cal/mol)	Fit (cal/mol)	Residual (cal/mol)			Figure 2b (bottom)	12-5-19-control-400um-pta19-70-2_X	12-5-19-control-400um-pta19-70-2_Y						ΔQ (μcal)	Vol. (μL)	Xt (mM)	Mt (mM)	XMT	∆H (cal/mol)	Fit (cal/mol)	Residual (cal/mol)			Figure 2c (rep 1)	5-7-19-tcdb40uM-UDP1mM-isof-250uM-1_X	5-7-19-tcdb40uM-UDP1mM-isof-250uM-1_Y						ΔQ (μcal)	Vol. (μL)	Xt (mM)	Mt (mM)	XMT	∆H (cal/mol)	Fit (cal/mol)
	0.083333	9.70997				1	-0.0639029	0.4	0	0.04	0.0473484	-159.757	0	0				0.083333	8.86264					1	-0.35223	0.4	0	0		-914.611	0	0				0.083333	9.0802					1	-1.02159	0.4	0	0.04	0.0118371	-8321.56	-10052.5
	0.1	9.71194				2	-0.0849043	2	0.00189036	0.0399244	0.28545	-42.45	0	0				0.1	8.86355					2	-0.20274	2	0	0		3.94419	0	0				0.1	9.08001					2	-5.60375	2	0.000472589	0.0399244	0.0713613	-10828.1	-10046
	0.116667	9.71198				3	-0.0315213	2	0.0112889	0.0395484	0.52578	-15.7599	0	0				0.116667	8.86365					3	-0.010617	2	0	0		244.084	0	0				0.116667	9.07933					3	-5.53158	2	0.00282223	0.0395484	0.13144	-10683.8	-10030.7
	0.133333	9.71255				4	0.0789497	2	0.0205979	0.039176	0.76835	39.4729	0	0				0.133333	8.86376					4	-0.22357	2	0	0		-22.0924	0	0				0.133333	9.07821					4	-5.32337	2	0.00514949	0.039176	0.19209	-10267.4	-10005.3
	0.15	9.71356				5	0.20065	2	0.0298175	0.038807	1.01316	100.322	0	0				0.15	8.86408					5	-0.81742	2	0	0		-764.365	0	0				0.15	9.07792					5	-5.05461	2	0.00745437	0.038807	0.25329	-9729.86	-9960.22
	0.166667	9.71435				6	0.26245	2	0.0389475	0.0384415	1.26021	131.217	0	0				0.166667	8.86444					6	0.5745	2	0	0		975.448	0	0				0.166667	9.07761					6	-4.9022	2	0.00973687	0.0384415	0.31505	-9425.05	-9867.89
	0.183333	9.7145				7	0.13774	2	0.047988	0.0380793	1.5095	68.8671	0	0				0.183333	8.86496					7	-0.0414697	2	0	0		205.52	0	0				0.183333	9.07731					7	-4.74416	2	0.011997	0.0380793	0.37737	-9109	-9628.08
	0.2	9.71402				8	-0.0390833	2	0.056939	0.0377205	1.76102	-19.5407	0	0				0.2	8.86542					8	-0.2173	2	0	0		-14.2551	0	0				0.2	9.07757					8	-4.14293	2	0.0142347	0.0377205	0.44026	-7906.59	-8706.81
	0.216667	9.71343				9	0.13848	2	0.0658004	0.0373649	2.01478	69.2362	0	0				0.216667	8.86569					9	-0.0212437	2	0	0		230.801	0	0				0.216667	9.07812					9	-2.96955	2	0.0164501	0.0373649	0.5037	-5559.94	-5040.88
	0.233333	9.71299				10	-0.11033	2	0.0745724	0.0370126	2.27078	-55.1639	0	0				0.233333	8.86573					10	-0.1708	2	0	0		43.8671	0	0				0.233333	9.079					10	-0.75786	2	0.0186431	0.0370126	0.5677	-1136.79	-1353.58
	0.25	9.71208				11	0.60433	2	0.0832548	0.0366635	2.52902	302.152	0	0				0.25	8.86597					11	-0.00262474	2	0	0		254.074	0	0				0.25	9.07953					11	-0.10291	2	0.0208137	0.0366635	0.63225	173.045	-431.212
	0.266667	9.71091				12	0.5212	2	0.0918477	0.0363175	2.7895	260.586	0	0				0.266667	8.86638					12	0.0086132	2	0	0		268.12	0	0				0.266667	9.07979					12	0.28374	2	0.0229619	0.0363175	0.69737	946.315	-197.729
	0.283333	9.71034				13	0.0330379	2	0.10035	0.0359747	3.05221	16.5181	0	0				0.283333	8.86691					13	-0.11199	2	0	0		117.37	0	0				0.283333	9.08007					13	-0.0940725	2	0.0250878	0.0359747	0.76305	190.72	-110.767
	0.3	9.71003				14	-0.55979	2	0.10877	0.0356349	3.31716	-279.879	0	0				0.3	8.86739					14	-0.0957037	2	0	0		137.731	0	0				0.3	9.07947					14	0.0755143	2	0.0271913	0.0356349	0.82929	529.877	-69.5787
	0.316667	9.70997				15	-0.36422	2	0.11709	0.0352981	3.58435	-182.101	0	0				0.316667	8.86782					15	0.0789308	2	0	0		356.013	0	0				0.316667	9.07867					15	0.8341	2	0.0292723	0.0352981	0.89609	2046.98	-46.8879
	0.333333	9.70988				16	0.69918	2	0.12532	0.0349643	3.85378	349.575	0	0				0.333333	8.86828					16	0.0122317	2	0	0		272.643	0	0				0.333333	9.07821					16	0.0532631	2	0.0313311	0.0349643	0.96344	485.376	-33.0194
	0.35	9.70883				17	0.52024	2	0.13347	0.0346335	4.12544	260.107	0	0				0.35	8.86852					17	-0.0085726	2	0	0		246.639	0	0				0.35	9.07806					17	0.26245	2	0.0333674	0.0346335	1.03136	903.731	-23.867
	0.366667	9.70835				18	0.54429	2	0.14153	0.0343055	4.39934	272.133	0	0				0.366667	8.86886					18	-0.083395	2	0	0		153.116	0	0				0.366667	9.07817					18	0.36824	2	0.0353814	0.0343055	1.09984	1115.31	-17.4531
	0.383333	9.70899				19	0.18603	2	0.14949	0.0339805	4.67548	93.0106	0	0				0.383333	8.86909					19	-0.13409	2	0	0		89.7495	0	0				0.383333	9.07821					19	-0.0388947	2	0.0373729	0.0339805	1.16887	301.07	-12.7317
	0.4	9.70959				20	0	0	0.15737	0.0336582	0	0	0	0				0.4	8.86918					20	0	0	0	0	0	0	0	0				0.4	9.07878					20	0	0	0.0393421	0.0336582	0	0	0
	0.416667	9.71093																0.416667	8.86928																	0.416667	9.0799
	0.433333	9.71104																0.433333	8.86963																	0.433333	9.08078
	0.45	9.71049																0.45	8.8701																	0.45	9.08099
	0.466667	9.71006																0.466667	8.87041																	0.466667	9.08053
	0.483333	9.7095																0.483333	8.87041																	0.483333	9.07991
	0.5	9.70877																0.5	8.87034																	0.5	9.07967
	0.516667	9.70934																0.516667	8.87034																	0.516667	9.07973
	0.533333	9.71071																0.533333	8.87041																	0.533333	9.07928
	0.55	9.71127																0.55	8.87059																	0.55	9.07848
	0.566667	9.71205																0.566667	8.87085																	0.566667	9.07807
	0.583333	9.71303																0.583333	8.87086																	0.583333	9.07753
	0.6	9.71324																0.6	8.87066																	0.6	9.07717
	0.616667	9.71347																0.616667	8.87059																	0.616667	9.0768
	0.633333	9.71382																0.633333	8.87058																	0.633333	9.07606
	0.65	9.714																0.65	8.87094																	0.65	9.07588
	0.666667	9.71344																0.666667	8.87103																	0.666667	9.07504
	0.683333	9.71335																0.683333	8.87107																	0.683333	9.07392
	0.7	9.71364																0.7	8.87111																	0.7	9.07339
	0.716667	9.71382																0.716667	8.87124																	0.716667	9.0733
	0.733333	9.71352																0.733333	8.87145																	0.733333	9.07255
	0.75	9.71357																0.75	8.87158																	0.75	9.07148
	0.766667	9.71279																0.766667	8.87156																	0.766667	9.07064
	0.783333	9.71256																0.783333	8.87176																	0.783333	9.06985
	0.8	9.71215																0.8	8.87201																	0.8	9.07
	0.816667	9.71227																0.816667	8.87245																	0.816667	9.07022
	0.833333	9.71263																0.833333	8.87277																	0.833333	9.07
	0.85	9.71264																0.85	8.87295																	0.85	9.07086
	0.866667	9.71182																0.866667	8.87319																	0.866667	9.07132
	0.883333	9.71126																0.883333	8.87365																	0.883333	9.07142
	0.9	9.70975																0.9	8.87379																	0.9	9.07103
	0.916667	9.70855																0.916667	8.87352																	0.916667	9.07034
	0.933333	9.70794																0.933333	8.87354																	0.933333	9.07024
	0.95	9.70707																0.95	8.87375																	0.95	9.07007
	0.966667	9.70626																0.966667	8.87436																	0.966667	9.07029
	0.983333	9.70537																0.983333	8.87463																	0.983333	9.071
	1	9.70417																1	8.87212																	1	9.07145
	1.01667	9.70338																1.01667	8.87172																	1.01667	9.07201
	1.03333	9.70369																1.03333	8.8713																	1.03333	9.07227
	1.05	9.704																1.05	8.87018																	1.05	9.07186
	1.06667	9.70374																1.06667	8.86953																	1.06667	9.07138
	1.08333	9.70362																1.08333	8.8697																	1.08333	9.0713
	1.1	9.70341																1.1	8.86943																	1.1	9.07132
	1.11667	9.7028																1.11667	8.86894																	1.11667	9.07187
	1.13333	9.7024																1.13333	8.86881																	1.13333	9.07262
	1.15	9.702																1.15	8.8691																	1.15	9.0726
	1.16667	9.70165																1.16667	8.869																	1.16667	9.07252
	1.18333	9.70155																1.18333	8.86874																	1.18333	9.07265
	1.2	9.70164																1.2	8.86861																	1.2	9.07275
	1.21667	9.70201																1.21667	8.86885																	1.21667	9.07275
	1.23333	9.70221																1.23333	8.86903																	1.23333	9.07288
	1.25	9.70188																1.25	8.86922																	1.25	9.07319
	1.26667	9.70158																1.26667	8.86959																	1.26667	9.07277
	1.28333	9.70224																1.28333	8.86998																	1.28333	9.07211
	1.3	9.70308																1.3	8.87008																	1.3	9.07232
	1.31667	9.70285																1.31667	8.87003																	1.31667	9.07289
	1.33333	9.70291																1.33333	8.87028																	1.33333	9.0733
	1.35	9.70282																1.35	8.87086																	1.35	9.07345
	1.36667	9.70345																1.36667	8.87117																	1.36667	9.07341
	1.38333	9.70462																1.38333	8.87137																	1.38333	9.07343
	1.4	9.70516																1.4	8.87175																	1.4	9.07378
	1.41667	9.70442																1.41667	8.8718																	1.41667	9.07397
	1.43333	9.7058																1.43333	8.87187																	1.43333	9.07441
	1.45	9.70598																1.45	8.87181																	1.45	9.07398
	1.46667	9.70405																1.46667	8.87208																	1.46667	9.07395
	1.48333	9.70196																1.48333	8.87258																	1.48333	9.07435
	1.5	9.7002																1.5	8.8734																	1.5	9.07551
	1.51667	9.70063																1.51667	8.8744																	1.51667	9.07582
	1.53333	9.7008																1.53333	8.87475																	1.53333	9.07582
	1.55	9.7001																1.55	8.87583																	1.55	9.07631
	1.56667	9.70024																1.56667	8.87668																	1.56667	9.07711
	1.58333	9.69889																1.58333	8.87702																	1.58333	9.07765
	1.6	9.69645																1.6	8.87763																	1.6	9.0785
	1.61667	9.6955																1.61667	8.87864																	1.61667	9.07904
	1.63333	9.69543																1.63333	8.87957																	1.63333	9.07867
	1.65	9.69493																1.65	8.88021																	1.65	9.0781
	1.66667	9.69451																1.66667	8.88031																	1.66667	9.07772
	1.68333	9.69411																1.68333	8.88014																	1.68333	9.07721
	1.7	9.69362																1.7	8.87999																	1.7	9.07686
	1.71667	9.69275																1.71667	8.88029																	1.71667	9.07669
	1.73333	9.69264																1.73333	8.88122																	1.73333	9.07647
	1.75	9.69286																1.75	8.88219																	1.75	9.07654
	1.76667	9.69271																1.76667	8.88264																	1.76667	9.0765
	1.78333	9.69255																1.78333	8.88265																	1.78333	9.07633
	1.8	9.69145																1.8	8.88203																	1.8	9.07618
	1.81667	9.6904																1.81667	8.88157																	1.81667	9.07584
	1.83333	9.68972																1.83333	8.88101																	1.83333	9.07498
	1.85	9.68939																1.85	8.88039																	1.85	9.07468
	1.86667	9.68952																1.86667	8.87985																	1.86667	9.07439
	1.88333	9.68903																1.88333	8.87922																	1.88333	9.07359
	1.9	9.68834																1.9	8.87827																	1.9	9.07313
	1.91667	9.6882																1.91667	8.87752																	1.91667	9.07294
	1.93333	9.68828																1.93333	8.87711																	1.93333	9.07345
	1.95	9.68929																1.95	8.87701																	1.95	9.07395
	1.96667	9.68881																1.96667	8.8771																	1.96667	9.07473
	1.98333	9.68707																1.98333	8.87698																	1.98333	9.07557
	2	9.69089																2	8.87698																	2	9.07372
	2.01667	9.69989																2.01667	8.87684																	2.01667	9.08041
	2.03333	9.69864																2.03333	8.87653																	2.03333	9.07831
	2.05	9.69645																2.05	8.87601																	2.05	9.06577
	2.06667	9.69355																2.06667	8.87538																	2.06667	9.03553
	2.08333	9.69261																2.08333	8.87499																	2.08333	9.00907
	2.1	9.69191																2.1	8.87494																	2.1	9.0091
	2.11667	9.69196																2.11667	8.87547																	2.11667	9.01559
	2.13333	9.69361																2.13333	8.87579																	2.13333	9.02383
	2.15	9.69418																2.15	8.87604																	2.15	9.02812
	2.16667	9.69322																2.16667	8.87627																	2.16667	9.03096
	2.18333	9.69216																2.18333	8.87645																	2.18333	9.0339
	2.2	9.69158																2.2	8.87657																	2.2	9.03633
	2.21667	9.69148																2.21667	8.8768																	2.21667	9.03881
	2.23333	9.6914																2.23333	8.8767																	2.23333	9.04077
	2.25	9.69113																2.25	8.8769																	2.25	9.0428
	2.26667	9.69132																2.26667	8.87752																	2.26667	9.04608
	2.28333	9.69195																2.28333	8.87826																	2.28333	9.04929
	2.3	9.69177																2.3	8.8784																	2.3	9.05199
	2.31667	9.68771																2.31667	8.87842																	2.31667	9.05481
	2.33333	9.68319																2.33333	8.87829																	2.33333	9.05669
	2.35	9.68285																2.35	8.87838																	2.35	9.05766
	2.36667	9.69414																2.36667	8.87873																	2.36667	9.05913
	2.38333	9.70624																2.38333	8.87934																	2.38333	9.06111
	2.4	9.70722																2.4	8.87986																	2.4	9.06268
	2.41667	9.70465																2.41667	8.8798																	2.41667	9.06351
	2.43333	9.69982																2.43333	8.88002																	2.43333	9.06373
	2.45	9.69763																2.45	8.88052																	2.45	9.0639
	2.46667	9.6969																2.46667	8.88089																	2.46667	9.06466
	2.48333	9.69608																2.48333	8.88109																	2.48333	9.06353
	2.5	9.69706																2.5	8.88127																	2.5	9.064
	2.51667	9.69786																2.51667	8.88122																	2.51667	9.06465
	2.53333	9.69699																2.53333	8.88145																	2.53333	9.06562
	2.55	9.6949																2.55	8.88209																	2.55	9.0651
	2.56667	9.69287																2.56667	8.88258																	2.56667	9.06426
	2.58333	9.69087																2.58333	8.88264																	2.58333	9.06388
	2.6	9.69008																2.6	8.88285																	2.6	9.06445
	2.61667	9.69135																2.61667	8.88317																	2.61667	9.06495
	2.63333	9.69186																2.63333	8.88385																	2.63333	9.0657
	2.65	9.69231																2.65	8.88431																	2.65	9.06614
	2.66667	9.69007																2.66667	8.88473																	2.66667	9.06638
	2.68333	9.6899																2.68333	8.88515																	2.68333	9.0667
	2.7	9.69115																2.7	8.88537																	2.7	9.0664
	2.71667	9.68977																2.71667	8.88534																	2.71667	9.06599
	2.73333	9.6882																2.73333	8.88514																	2.73333	9.06625
	2.75	9.68793																2.75	8.88503																	2.75	9.06746
	2.76667	9.68855																2.76667	8.88504																	2.76667	9.06961
	2.78333	9.68833																2.78333	8.88527																	2.78333	9.07069
	2.8	9.68814																2.8	8.8853																	2.8	9.07146
	2.81667	9.68829																2.81667	8.88529																	2.81667	9.07046
	2.83333	9.68831																2.83333	8.88508																	2.83333	9.07008
	2.85	9.68934																2.85	8.88495																	2.85	9.0695
	2.86667	9.69067																2.86667	8.88495																	2.86667	9.06936
	2.88333	9.6912																2.88333	8.88477																	2.88333	9.06964
	2.9	9.69143																2.9	8.8848																	2.9	9.06969
	2.91667	9.69099																2.91667	8.88483																	2.91667	9.06967
	2.93333	9.69049																2.93333	8.88484																	2.93333	9.06797
	2.95	9.69003																2.95	8.88467																	2.95	9.06646
	2.96667	9.69001																2.96667	8.88471																	2.96667	9.06516
	2.98333	9.6903																2.98333	8.88468																	2.98333	9.06404
	3	9.69068																3	8.88489																	3	9.06359
	3.01667	9.69071																3.01667	8.88543																	3.01667	9.06289
	3.03333	9.69035																3.03333	8.88573																	3.03333	9.06221
	3.05	9.68953																3.05	8.88609																	3.05	9.06239
	3.06667	9.68932																3.06667	8.88664																	3.06667	9.06096
	3.08333	9.68938																3.08333	8.88718																	3.08333	9.05969
	3.1	9.68885																3.1	8.88753																	3.1	9.05929
	3.11667	9.68857																3.11667	8.88788																	3.11667	9.05943
	3.13333	9.68824																3.13333	8.88811																	3.13333	9.05969
	3.15	9.68771																3.15	8.88845																	3.15	9.05989
	3.16667	9.68735																3.16667	8.88869																	3.16667	9.05999
	3.18333	9.68729																3.18333	8.88872																	3.18333	9.05984
	3.2	9.68716																3.2	8.88871																	3.2	9.05967
	3.21667	9.68638																3.21667	8.88894																	3.21667	9.05955
	3.23333	9.68516																3.23333	8.88915																	3.23333	9.06014
	3.25	9.68483																3.25	8.88914																	3.25	9.06075
	3.26667	9.68499																3.26667	8.88917																	3.26667	9.06102
	3.28333	9.68496																3.28333	8.8893																	3.28333	9.06132
	3.3	9.68442																3.3	8.88935																	3.3	9.06202
	3.31667	9.68392																3.31667	8.88943																	3.31667	9.06246
	3.33333	9.6843																3.33333	8.88925																	3.33333	9.0627
	3.35	9.68426																3.35	8.889																	3.35	9.06295
	3.36667	9.68414																3.36667	8.88879																	3.36667	9.06314
	3.38333	9.68348																3.38333	8.88841																	3.38333	9.06337
	3.4	9.6819																3.4	8.88793																	3.4	9.06407
	3.41667	9.67943																3.41667	8.8879																	3.41667	9.06448
	3.43333	9.68243																3.43333	8.88806																	3.43333	9.0646
	3.45	9.67575																3.45	8.88812																	3.45	9.06438
	3.46667	9.66094																3.46667	8.88829																	3.46667	9.06429
	3.48333	9.65551																3.48333	8.88787																	3.48333	9.06473
	3.5	9.65666																3.5	8.88707																	3.5	9.06527
	3.51667	9.65779																3.51667	8.88665																	3.51667	9.06592
	3.53333	9.65925																3.53333	8.88105																	3.53333	9.06673
	3.55	9.66188																3.55	8.8689																	3.55	9.06679
	3.56667	9.66509																3.56667	8.85608																	3.56667	9.0664
	3.58333	9.668																3.58333	8.84856																	3.58333	9.06613
	3.6	9.66932																3.6	8.85087																	3.6	9.06633
	3.61667	9.67036																3.61667	8.85892																	3.61667	9.06623
	3.63333	9.67233																3.63333	8.86996																	3.63333	9.0655
	3.65	9.67358																3.65	8.87705																	3.65	9.06488
	3.66667	9.67537																3.66667	8.88062																	3.66667	9.06478
	3.68333	9.67687																3.68333	8.88228																	3.68333	9.06535
	3.7	9.67856																3.7	8.88418																	3.7	9.06578
	3.71667	9.68005																3.71667	8.88663																	3.71667	9.06566
	3.73333	9.68189																3.73333	8.88778																	3.73333	9.06532
	3.75	9.68315																3.75	8.88901																	3.75	9.06529
	3.76667	9.68506																3.76667	8.89033																	3.76667	9.06529
	3.78333	9.68607																3.78333	8.89146																	3.78333	9.06555
	3.8	9.68602																3.8	8.89203																	3.8	9.06606
	3.81667	9.68557																3.81667	8.89244																	3.81667	9.06609
	3.83333	9.68581																3.83333	8.893																	3.83333	9.06566
	3.85	9.68531																3.85	8.89403																	3.85	9.06557
	3.86667	9.68451																3.86667	8.89425																	3.86667	9.06597
	3.88333	9.68402																3.88333	8.89413																	3.88333	9.06651
	3.9	9.6829																3.9	8.89424																	3.9	9.06647
	3.91667	9.68282																3.91667	8.8945																	3.91667	9.06641
	3.93333	9.68301																3.93333	8.89455																	3.93333	9.06685
	3.95	9.68305																3.95	8.8944																	3.95	9.06736
	3.96667	9.68223																3.96667	8.89424																	3.96667	9.06749
	3.98333	9.68157																3.98333	8.89438																	3.98333	9.06757
	4	9.68084																4	8.89446																	4	9.06746
	4.01667	9.67924																4.01667	8.89437																	4.01667	9.06672
	4.03333	9.67898																4.03333	8.89431																	4.03333	9.06578
	4.05	9.67839																4.05	8.89412																	4.05	9.06524
	4.06667	9.67757																4.06667	8.8939																	4.06667	9.06482
	4.08333	9.67625																4.08333	8.89357																	4.08333	9.06434
	4.1	9.67606																4.1	8.89345																	4.1	9.06391
	4.11667	9.67581																4.11667	8.89334																	4.11667	9.06306
	4.13333	9.6753																4.13333	8.89331																	4.13333	9.06281
	4.15	9.67499																4.15	8.89319																	4.15	9.06241
	4.16667	9.67476																4.16667	8.89292																	4.16667	9.06178
	4.18333	9.67452																4.18333	8.89298																	4.18333	9.06079
	4.2	9.67415																4.2	8.89305																	4.2	9.05983
	4.21667	9.67454																4.21667	8.89303																	4.21667	9.05902
	4.23333	9.6752																4.23333	8.89305																	4.23333	9.0586
	4.25	9.67478																4.25	8.89311																	4.25	9.05815
	4.26667	9.67408																4.26667	8.89302																	4.26667	9.0573
	4.28333	9.6731																4.28333	8.8932																	4.28333	9.05685
	4.3	9.67298																4.3	8.89349																	4.3	9.05683
	4.31667	9.67318																4.31667	8.89365																	4.31667	9.05699
	4.33333	9.67439																4.33333	8.89382																	4.33333	9.05707
	4.35	9.67403																4.35	8.89377																	4.35	9.05646
	4.36667	9.67356																4.36667	8.89362																	4.36667	9.05632
	4.38333	9.67358																4.38333	8.89346																	4.38333	9.05717
	4.4	9.67405																4.4	8.89382																	4.4	9.05771
	4.41667	9.67396																4.41667	8.89408																	4.41667	9.05662
	4.43333	9.67404																4.43333	8.89447																	4.43333	9.05685
	4.45	9.67486																4.45	8.89477																	4.45	9.05806
	4.46667	9.67551																4.46667	8.89486																	4.46667	9.05868
	4.48333	9.67192																4.48333	8.89515																	4.48333	9.05822
	4.5	9.66892																4.5	8.89528																	4.5	9.05477
	4.51667	9.66883																4.51667	8.89538																	4.51667	9.05243
	4.53333	9.66179																4.53333	8.89566																	4.53333	9.05946
	4.55	9.65478																4.55	8.89589																	4.55	9.03541
	4.56667	9.65544																4.56667	8.89611																	4.56667	8.95267
	4.58333	9.65873																4.58333	8.89629																	4.58333	8.82623
	4.6	9.6576																4.6	8.8962																	4.6	8.695
	4.61667	9.65987																4.61667	8.89612																	4.61667	8.57977
	4.63333	9.66322																4.63333	8.89593																	4.63333	8.51947
	4.65	9.66508																4.65	8.89624																	4.65	8.5208
	4.66667	9.66612																4.66667	8.89658																	4.66667	8.56501
	4.68333	9.66741																4.68333	8.89711																	4.68333	8.63082
	4.7	9.66799																4.7	8.89679																	4.7	8.70783
	4.71667	9.66796																4.71667	8.89672																	4.71667	8.77715
	4.73333	9.66749																4.73333	8.8967																	4.73333	8.82351
	4.75	9.66834																4.75	8.89646																	4.75	8.86131
	4.76667	9.66878																4.76667	8.89614																	4.76667	8.8928
	4.78333	9.66904																4.78333	8.89627																	4.78333	8.92199
	4.8	9.66877																4.8	8.89627																	4.8	8.94143
	4.81667	9.66834																4.81667	8.89592																	4.81667	8.95688
	4.83333	9.66787																4.83333	8.89552																	4.83333	8.97009
	4.85	9.66709																4.85	8.89535																	4.85	8.97916
	4.86667	9.6664																4.86667	8.89542																	4.86667	8.98625
	4.88333	9.66654																4.88333	8.89546																	4.88333	8.99325
	4.9	9.66618																4.9	8.89585																	4.9	9.00013
	4.91667	9.6659																4.91667	8.8964																	4.91667	9.00626
	4.93333	9.6653																4.93333	8.89694																	4.93333	9.01175
	4.95	9.66437																4.95	8.89739																	4.95	9.01735
	4.96667	9.66376																4.96667	8.89749																	4.96667	9.02415
	4.98333	9.66343																4.98333	8.89728																	4.98333	9.02728
	5	9.66272																5	8.89728																	5	9.02989
	5.01667	9.66249																5.01667	8.89742																	5.01667	9.03329
	5.03333	9.66238																5.03333	8.89782																	5.03333	9.0365
	5.05	9.66255																5.05	8.89826																	5.05	9.03954
	5.06667	9.66288																5.06667	8.89851																	5.06667	9.04197
	5.08333	9.66353																5.08333	8.89909																	5.08333	9.04454
	5.1	9.6639																5.1	8.89981																	5.1	9.04702
	5.11667	9.66468																5.11667	8.9005																	5.11667	9.04879
	5.13333	9.66502																5.13333	8.90093																	5.13333	9.05002
	5.15	9.66512																5.15	8.90096																	5.15	9.05081
	5.16667	9.665																5.16667	8.90074																	5.16667	9.05132
	5.18333	9.66453																5.18333	8.90069																	5.18333	9.05187
	5.2	9.66464																5.2	8.90086																	5.2	9.0521
	5.21667	9.6651																5.21667	8.90091																	5.21667	9.05229
	5.23333	9.6653																5.23333	8.90093																	5.23333	9.05251
	5.25	9.66609																5.25	8.90065																	5.25	9.05269
	5.26667	9.66735																5.26667	8.90024																	5.26667	9.05295
	5.28333	9.668																5.28333	8.8999																	5.28333	9.05341
	5.3	9.66775																5.3	8.89981																	5.3	9.05388
	5.31667	9.66729																5.31667	8.90006																	5.31667	9.05432
	5.33333	9.66777																5.33333	8.90043																	5.33333	9.05462
	5.35	9.66792																5.35	8.90085																	5.35	9.05481
	5.36667	9.66807																5.36667	8.90075																	5.36667	9.05503
	5.38333	9.66789																5.38333	8.9005																	5.38333	9.05511
	5.4	9.66659																5.4	8.90053																	5.4	9.05548
	5.41667	9.66576																5.41667	8.90076																	5.41667	9.05558
	5.43333	9.66594																5.43333	8.90117																	5.43333	9.05554
	5.45	9.66547																5.45	8.90155																	5.45	9.05602
	5.46667	9.66443																5.46667	8.90184																	5.46667	9.05671
	5.48333	9.66046																5.48333	8.90204																	5.48333	9.05749
	5.5	9.65782																5.5	8.90219																	5.5	9.05831
	5.51667	9.65391																5.51667	8.90233																	5.51667	9.05854
	5.53333	9.64865																5.53333	8.9023																	5.53333	9.05875
	5.55	9.64974																5.55	8.90236																	5.55	9.05866
	5.56667	9.65146																5.56667	8.90278																	5.56667	9.05861
	5.58333	9.65066																5.58333	8.90318																	5.58333	9.05896
	5.6	9.65008																5.6	8.90367																	5.6	9.05929
	5.61667	9.65027																5.61667	8.90392																	5.61667	9.05937
	5.63333	9.64991																5.63333	8.90401																	5.63333	9.05957
	5.65	9.65021																5.65	8.90388																	5.65	9.05986
	5.66667	9.6507																5.66667	8.90375																	5.66667	9.06052
	5.68333	9.65152																5.68333	8.9036																	5.68333	9.06122
	5.7	9.65234																5.7	8.90358																	5.7	9.06118
	5.71667	9.65384																5.71667	8.90361																	5.71667	9.06043
	5.73333	9.65428																5.73333	8.90369																	5.73333	9.05971
	5.75	9.65433																5.75	8.90362																	5.75	9.05898
	5.76667	9.65412																5.76667	8.90361																	5.76667	9.05845
	5.78333	9.65451																5.78333	8.90359																	5.78333	9.05783
	5.8	9.65512																5.8	8.90368																	5.8	9.0569
	5.81667	9.65528																5.81667	8.90352																	5.81667	9.05612
	5.83333	9.65603																5.83333	8.90348																	5.83333	9.05524
	5.85	9.65683																5.85	8.90375																	5.85	9.05468
	5.86667	9.65749																5.86667	8.90381																	5.86667	9.05459
	5.88333	9.65817																5.88333	8.90353																	5.88333	9.05469
	5.9	9.65825																5.9	8.90337																	5.9	9.05448
	5.91667	9.65773																5.91667	8.90383																	5.91667	9.0537
	5.93333	9.65667																5.93333	8.90447																	5.93333	9.05285
	5.95	9.65571																5.95	8.90484																	5.95	9.05217
	5.96667	9.65548																5.96667	8.90503																	5.96667	9.0522
	5.98333	9.65573																5.98333	8.90478																	5.98333	9.05261
	6	9.65545																6	8.90638																	6	9.05246
	6.01667	9.65568																6.01667	8.90525																	6.01667	9.05224
	6.03333	9.65575																6.03333	8.89969																	6.03333	9.05267
	6.05	9.6553																6.05	8.88787																	6.05	9.05358
	6.06667	9.65528																6.06667	8.87757																	6.06667	9.0543
	6.08333	9.65608																6.08333	8.8678																	6.08333	9.05513
	6.1	9.65603																6.1	8.86899																	6.1	9.05541
	6.11667	9.65591																6.11667	8.87591																	6.11667	9.05604
	6.13333	9.6552																6.13333	8.88425																	6.13333	9.05589
	6.15	9.65478																6.15	8.89235																	6.15	9.05631
	6.16667	9.65403																6.16667	8.89634																	6.16667	9.05618
	6.18333	9.65344																6.18333	8.89746																	6.18333	9.05623
	6.2	9.65276																6.2	8.89969																	6.2	9.05615
	6.21667	9.65285																6.21667	8.90273																	6.21667	9.05597
	6.23333	9.654																6.23333	8.9055																	6.23333	9.05603
	6.25	9.65478																6.25	8.9074																	6.25	9.05567
	6.26667	9.65535																6.26667	8.90909																	6.26667	9.05571
	6.28333	9.65543																6.28333	8.90954																	6.28333	9.05604
	6.3	9.65554																6.3	8.9098																	6.3	9.0559
	6.31667	9.65564																6.31667	8.91049																	6.31667	9.0556
	6.33333	9.65563																6.33333	8.91125																	6.33333	9.05559
	6.35	9.65543																6.35	8.91237																	6.35	9.05563
	6.36667	9.65549																6.36667	8.91255																	6.36667	9.05575
	6.38333	9.65572																6.38333	8.91311																	6.38333	9.05549
	6.4	9.65591																6.4	8.91393																	6.4	9.05543
	6.41667	9.65683																6.41667	8.91412																	6.41667	9.05547
	6.43333	9.6579																6.43333	8.91414																	6.43333	9.05596
	6.45	9.65837																6.45	8.91432																	6.45	9.05615
	6.46667	9.65914																6.46667	8.91408																	6.46667	9.05637
	6.48333	9.65864																6.48333	8.91396																	6.48333	9.05632
	6.5	9.6586																6.5	8.91412																	6.5	9.05651
	6.51667	9.65946																6.51667	8.91423																	6.51667	9.05708
	6.53333	9.65959																6.53333	8.91476																	6.53333	9.05777
	6.55	9.65941																6.55	8.91467																	6.55	9.05806
	6.56667	9.66044																6.56667	8.91463																	6.56667	9.05823
	6.58333	9.66102																6.58333	8.91483																	6.58333	9.05876
	6.6	9.6611																6.6	8.9148																	6.6	9.0593
	6.61667	9.66098																6.61667	8.91473																	6.61667	9.05955
	6.63333	9.65957																6.63333	8.91468																	6.63333	9.05931
	6.65	9.65798																6.65	8.91458																	6.65	9.05901
	6.66667	9.65627																6.66667	8.91447																	6.66667	9.05851
	6.68333	9.65497																6.68333	8.91435																	6.68333	9.05823
	6.7	9.65423																6.7	8.91409																	6.7	9.05788
	6.71667	9.65485																6.71667	8.91391																	6.71667	9.05737
	6.73333	9.65584																6.73333	8.91407																	6.73333	9.05682
	6.75	9.65729																6.75	8.91412																	6.75	9.05648
	6.76667	9.65801																6.76667	8.91397																	6.76667	9.0562
	6.78333	9.6584																6.78333	8.91373																	6.78333	9.05634
	6.8	9.65898																6.8	8.91344																	6.8	9.05662
	6.81667	9.65905																6.81667	8.91326																	6.81667	9.05702
	6.83333	9.65904																6.83333	8.91327																	6.83333	9.05734
	6.85	9.65898																6.85	8.91327																	6.85	9.05717
	6.86667	9.65924																6.86667	8.91343																	6.86667	9.05671
	6.88333	9.66052																6.88333	8.91354																	6.88333	9.05675
	6.9	9.66183																6.9	8.91327																	6.9	9.05666
	6.91667	9.66304																6.91667	8.91285																	6.91667	9.05714
	6.93333	9.66338																6.93333	8.91261																	6.93333	9.05737
	6.95	9.66268																6.95	8.91246																	6.95	9.05756
	6.96667	9.66105																6.96667	8.9125																	6.96667	9.05974
	6.98333	9.66265																6.98333	8.91257																	6.98333	9.06179
	7	9.66827																7	8.91274																	7	9.06197
	7.01667	9.66746																7.01667	8.91282																	7.01667	9.05958
	7.03333	9.66128																7.03333	8.91285																	7.03333	9.05536
	7.05	9.65327																7.05	8.91264																	7.05	9.03069
	7.06667	9.6493																7.06667	8.91275																	7.06667	8.95944
	7.08333	9.64963																7.08333	8.91265																	7.08333	8.84813
	7.1	9.64609																7.1	8.91246																	7.1	8.72328
	7.11667	9.64665																7.11667	8.91236																	7.11667	8.60708
	7.13333	9.65636																7.13333	8.91232																	7.13333	8.52698
	7.15	9.66195																7.15	8.91215																	7.15	8.51902
	7.16667	9.6631																7.16667	8.91193																	7.16667	8.55352
	7.18333	9.66526																7.18333	8.91171																	7.18333	8.60713
	7.2	9.66579																7.2	8.91142																	7.2	8.67784
	7.21667	9.66629																7.21667	8.91115																	7.21667	8.75034
	7.23333	9.66557																7.23333	8.9112																	7.23333	8.80832
	7.25	9.66525																7.25	8.91127																	7.25	8.85015
	7.26667	9.66619																7.26667	8.9113																	7.26667	8.89408
	7.28333	9.66676																7.28333	8.91124																	7.28333	8.92082
	7.3	9.66749																7.3	8.9113																	7.3	8.93663
	7.31667	9.66731																7.31667	8.91157																	7.31667	8.95177
	7.33333	9.66643																7.33333	8.91191																	7.33333	8.9659
	7.35	9.6651																7.35	8.91215																	7.35	8.97637
	7.36667	9.66418																7.36667	8.91249																	7.36667	8.98592
	7.38333	9.66343																7.38333	8.91275																	7.38333	8.99433
	7.4	9.66296																7.4	8.91309																	7.4	8.99951
	7.41667	9.66247																7.41667	8.91337																	7.41667	9.00645
	7.43333	9.66166																7.43333	8.91372																	7.43333	9.01513
	7.45	9.66092																7.45	8.91422																	7.45	9.01965
	7.46667	9.66042																7.46667	8.91467																	7.46667	9.02465
	7.48333	9.66012																7.48333	8.915																	7.48333	9.02681
	7.5	9.66041																7.5	8.91524																	7.5	9.02914
	7.51667	9.66079																7.51667	8.9157																	7.51667	9.0326
	7.53333	9.66091																7.53333	8.91625																	7.53333	9.03623
	7.55	9.66071																7.55	8.917																	7.55	9.03945
	7.56667	9.66047																7.56667	8.9175																	7.56667	9.04233
	7.58333	9.66019																7.58333	8.91788																	7.58333	9.04502
	7.6	9.66022																7.6	8.91834																	7.6	9.04724
	7.61667	9.65999																7.61667	8.91895																	7.61667	9.04834
	7.63333	9.65999																7.63333	8.91931																	7.63333	9.04911
	7.65	9.6608																7.65	8.91946																	7.65	9.05051
	7.66667	9.66043																7.66667	8.91947																	7.66667	9.0522
	7.68333	9.66006																7.68333	8.91945																	7.68333	9.05371
	7.7	9.6602																7.7	8.91938																	7.7	9.05491
	7.71667	9.66041																7.71667	8.91929																	7.71667	9.05606
	7.73333	9.66017																7.73333	8.91935																	7.73333	9.05687
	7.75	9.66004																7.75	8.9193																	7.75	9.05722
	7.76667	9.66023																7.76667	8.91919																	7.76667	9.05733
	7.78333	9.66064																7.78333	8.91925																	7.78333	9.05824
	7.8	9.66081																7.8	8.91921																	7.8	9.05942
	7.81667	9.66049																7.81667	8.91934																	7.81667	9.06033
	7.83333	9.6598																7.83333	8.91952																	7.83333	9.06092
	7.85	9.65961																7.85	8.91959																	7.85	9.06123
	7.86667	9.65962																7.86667	8.91969																	7.86667	9.06119
	7.88333	9.6593																7.88333	8.91983																	7.88333	9.06095
	7.9	9.65883																7.9	8.92004																	7.9	9.06041
	7.91667	9.65824																7.91667	8.92025																	7.91667	9.05999
	7.93333	9.65758																7.93333	8.92025																	7.93333	9.05987
	7.95	9.65732																7.95	8.92002																	7.95	9.06047
	7.96667	9.65764																7.96667	8.91994																	7.96667	9.06145
	7.98333	9.65745																7.98333	8.91984																	7.98333	9.06185
	8	9.65737																8	8.91982																	8	9.06176
	8.01667	9.65745																8.01667	8.91987																	8.01667	9.06185
	8.03333	9.65744																8.03333	8.91984																	8.03333	9.06201
	8.05	9.65693																8.05	8.91997																	8.05	9.06184
	8.06667	9.65627																8.06667	8.92043																	8.06667	9.06173
	8.08333	9.65619																8.08333	8.9208																	8.08333	9.06202
	8.1	9.65634																8.1	8.92127																	8.1	9.06237
	8.11667	9.6559																8.11667	8.92162																	8.11667	9.06207
	8.13333	9.65558																8.13333	8.92195																	8.13333	9.06168
	8.15	9.65544																8.15	8.92226																	8.15	9.06133
	8.16667	9.65528																8.16667	8.92238																	8.16667	9.06135
	8.18333	9.65456																8.18333	8.92254																	8.18333	9.06125
	8.2	9.6542																8.2	8.9225																	8.2	9.06099
	8.21667	9.65379																8.21667	8.92239																	8.21667	9.06064
	8.23333	9.65396																8.23333	8.92242																	8.23333	9.06079
	8.25	9.65469																8.25	8.92258																	8.25	9.06142
	8.26667	9.6548																8.26667	8.92271																	8.26667	9.06194
	8.28333	9.65474																8.28333	8.923																	8.28333	9.06198
	8.3	9.65487																8.3	8.92324																	8.3	9.06156
	8.31667	9.65464																8.31667	8.92352																	8.31667	9.06084
	8.33333	9.65489																8.33333	8.92391																	8.33333	9.06021
	8.35	9.6535																8.35	8.92433																	8.35	9.05988
	8.36667	9.65316																8.36667	8.92462																	8.36667	9.05941
	8.38333	9.6532																8.38333	8.92458																	8.38333	9.05894
	8.4	9.65387																8.4	8.92456																	8.4	9.05886
	8.41667	9.65376																8.41667	8.92438																	8.41667	9.05902
	8.43333	9.65362																8.43333	8.92408																	8.43333	9.05909
	8.45	9.65322																8.45	8.92427																	8.45	9.05908
	8.46667	9.65334																8.46667	8.92439																	8.46667	9.05946
	8.48333	9.65343																8.48333	8.92506																	8.48333	9.0598
	8.5	9.65355																8.5	8.92513																	8.5	9.05966
	8.51667	9.65354																8.51667	8.92401																	8.51667	9.05968
	8.53333	9.65394																8.53333	8.9178																	8.53333	9.05993
	8.55	9.65344																8.55	8.90573																	8.55	9.06092
	8.56667	9.65269																8.56667	8.89637																	8.56667	9.06214
	8.58333	9.6523																8.58333	8.89053																	8.58333	9.06282
	8.6	9.6529																8.6	8.89247																	8.6	9.06299
	8.61667	9.65345																8.61667	8.89954																	8.61667	9.06245
	8.63333	9.654																8.63333	8.90818																	8.63333	9.06174
	8.65	9.65395																8.65	8.91583																	8.65	9.06166
	8.66667	9.65366																8.66667	8.91845																	8.66667	9.06194
	8.68333	9.65384																8.68333	8.91939																	8.68333	9.06244
	8.7	9.6542																8.7	8.92079																	8.7	9.06333
	8.71667	9.65409																8.71667	8.92311																	8.71667	9.0634
	8.73333	9.65464																8.73333	8.92493																	8.73333	9.06379
	8.75	9.65499																8.75	8.92628																	8.75	9.06397
	8.76667	9.655																8.76667	8.92785																	8.76667	9.06385
	8.78333	9.65474																8.78333	8.92871																	8.78333	9.06346
	8.8	9.65499																8.8	8.9291																	8.8	9.06306
	8.81667	9.65539																8.81667	8.92931																	8.81667	9.06239
	8.83333	9.65567																8.83333	8.92947																	8.83333	9.06204
	8.85	9.65618																8.85	8.93001																	8.85	9.0615
	8.86667	9.6568																8.86667	8.93062																	8.86667	9.06097
	8.88333	9.65738																8.88333	8.93132																	8.88333	9.05962
	8.9	9.65785																8.9	8.93203																	8.9	9.05777
	8.91667	9.65778																8.91667	8.93264																	8.91667	9.05637
	8.93333	9.65716																8.93333	8.93304																	8.93333	9.05533
	8.95	9.65709																8.95	8.93334																	8.95	9.05495
	8.96667	9.65752																8.96667	8.93332																	8.96667	9.05496
	8.98333	9.65806																8.98333	8.93327																	8.98333	9.0548
	9	9.6585																9	8.93331																	9	9.05489
	9.01667	9.65892																9.01667	8.93346																	9.01667	9.05485
	9.03333	9.65955																9.03333	8.93357																	9.03333	9.05444
	9.05	9.65973																9.05	8.93369																	9.05	9.05373
	9.06667	9.65976																9.06667	8.93397																	9.06667	9.0534
	9.08333	9.66039																9.08333	8.93411																	9.08333	9.05328
	9.1	9.66024																9.1	8.93433																	9.1	9.05295
	9.11667	9.65995																9.11667	8.93462																	9.11667	9.05265
	9.13333	9.65852																9.13333	8.93472																	9.13333	9.05268
	9.15	9.65782																9.15	8.93504																	9.15	9.0526
	9.16667	9.65724																9.16667	8.9356																	9.16667	9.05256
	9.18333	9.65701																9.18333	8.93613																	9.18333	9.05305
	9.2	9.6576																9.2	8.93655																	9.2	9.0537
	9.21667	9.65787																9.21667	8.93679																	9.21667	9.05477
	9.23333	9.65871																9.23333	8.93691																	9.23333	9.05606
	9.25	9.65858																9.25	8.93701																	9.25	9.05688
	9.26667	9.65759																9.26667	8.93717																	9.26667	9.05751
	9.28333	9.65617																9.28333	8.93738																	9.28333	9.05793
	9.3	9.65458																9.3	8.93795																	9.3	9.05831
	9.31667	9.6537																9.31667	8.93851																	9.31667	9.05855
	9.33333	9.65424																9.33333	8.93882																	9.33333	9.05852
	9.35	9.65429																9.35	8.93914																	9.35	9.05842
	9.36667	9.65382																9.36667	8.93924																	9.36667	9.05892
	9.38333	9.65464																9.38333	8.93931																	9.38333	9.05942
	9.4	9.65567																9.4	8.93964																	9.4	9.06004
	9.41667	9.65593																9.41667	8.94006																	9.41667	9.0609
	9.43333	9.65441																9.43333	8.94047																	9.43333	9.06169
	9.45	9.65327																9.45	8.94096																	9.45	9.06117
	9.46667	9.65407																9.46667	8.94146																	9.46667	9.05883
	9.48333	9.65642																9.48333	8.94193																	9.48333	9.05743
	9.5	9.65425																9.5	8.94223																	9.5	9.05641
	9.51667	9.65183																9.51667	8.94246																	9.51667	9.05525
	9.53333	9.64988																9.53333	8.94249																	9.53333	9.05384
	9.55	9.64248																9.55	8.94275																	9.55	9.04331
	9.56667	9.63809																9.56667	8.94333																	9.56667	8.99928
	9.58333	9.63451																9.58333	8.94375																	9.58333	8.9046
	9.6	9.63005																9.6	8.94416																	9.6	8.78145
	9.61667	9.63234																9.61667	8.94435																	9.61667	8.66059
	9.63333	9.64299																9.63333	8.94463																	9.63333	8.57815
	9.65	9.66449																9.65	8.94502																	9.65	8.54752
	9.66667	9.67685																9.66667	8.9454																	9.66667	8.56114
	9.68333	9.67712																9.68333	8.94594																	9.68333	8.59732
	9.7	9.67008																9.7	8.94639																	9.7	8.65519
	9.71667	9.66756																9.71667	8.94704																	9.71667	8.7077
	9.73333	9.66831																9.73333	8.94773																	9.73333	8.77126
	9.75	9.6683																9.75	8.94841																	9.75	8.81825
	9.76667	9.66666																9.76667	8.94888																	9.76667	8.87054
	9.78333	9.66548																9.78333	8.94927																	9.78333	8.91057
	9.8	9.66488																9.8	8.94971																	9.8	8.93784
	9.81667	9.66411																9.81667	8.95029																	9.81667	8.95646
	9.83333	9.66223																9.83333	8.95074																	9.83333	8.96577
	9.85	9.66166																9.85	8.95138																	9.85	8.97796
	9.86667	9.66175																9.86667	8.95226																	9.86667	8.99173
	9.88333	9.66245																9.88333	8.95289																	9.88333	9.00356
	9.9	9.66238																9.9	8.95353																	9.9	9.01561
	9.91667	9.66218																9.91667	8.95421																	9.91667	9.02509
	9.93333	9.66175																9.93333	8.95471																	9.93333	9.03145
	9.95	9.66092																9.95	8.95527																	9.95	9.03513
	9.96667	9.66021																9.96667	8.95575																	9.96667	9.03858
	9.98333	9.65968																9.98333	8.95639																	9.98333	9.04112
	10	9.65941																10	8.957																	10	9.04295
	10.0167	9.6597																10.0167	8.95737																	10.0167	9.0458
	10.0333	9.66052																10.0333	8.95765																	10.0333	9.04993
	10.05	9.66085																10.05	8.95783																	10.05	9.05373
	10.0667	9.66066																10.0667	8.95808																	10.0667	9.05662
	10.0833	9.66004																10.0833	8.95854																	10.0833	9.05791
	10.1	9.65994																10.1	8.95901																	10.1	9.05923
	10.1167	9.65903																10.1167	8.95953																	10.1167	9.06014
	10.1333	9.65738																10.1333	8.95993																	10.1333	9.06023
	10.15	9.65674																10.15	8.96023																	10.15	9.06
	10.1667	9.6577																10.1667	8.96046																	10.1667	9.06003
	10.1833	9.65824																10.1833	8.96061																	10.1833	9.05997
	10.2	9.65931																10.2	8.96087																	10.2	9.05978
	10.2167	9.66017																10.2167	8.96116																	10.2167	9.06002
	10.2333	9.66145																10.2333	8.96166																	10.2333	9.0603
	10.25	9.66077																10.25	8.96213																	10.25	9.06023
	10.2667	9.65925																10.2667	8.96248																	10.2667	9.05999
	10.2833	9.65859																10.2833	8.96261																	10.2833	9.06029
	10.3	9.65932																10.3	8.96287																	10.3	9.06098
	10.3167	9.66051																10.3167	8.96326																	10.3167	9.0614
	10.3333	9.6618																10.3333	8.96362																	10.3333	9.06132
	10.35	9.66327																10.35	8.96387																	10.35	9.06143
	10.3667	9.66348																10.3667	8.96422																	10.3667	9.06144
	10.3833	9.66297																10.3833	8.96467																	10.3833	9.06136
	10.4	9.6622																10.4	8.96518																	10.4	9.06164
	10.4167	9.66293																10.4167	8.96472																	10.4167	9.06214
	10.4333	9.66356																10.4333	8.96388																	10.4333	9.0625
	10.45	9.66275																10.45	8.96383																	10.45	9.06256
	10.4667	9.66321																10.4667	8.97053																	10.4667	9.06282
	10.4833	9.6647																10.4833	9.00535																	10.4833	9.06303
	10.5	9.66432																10.5	9.03873																	10.5	9.06308
	10.5167	9.66267																10.5167	9.04998																	10.5167	9.06312
	10.5333	9.6628																10.5333	9.04719																	10.5333	9.06361
	10.55	9.66813																10.55	9.03697																	10.55	9.06397
	10.5667	9.67501																10.5667	9.02881																	10.5667	9.06411
	10.5833	9.66768																10.5833	9.01752																	10.5833	9.0645
	10.6	9.64485																10.6	9.01366																	10.6	9.06514
	10.6167	9.63303																10.6167	9.00876																	10.6167	9.06573
	10.6333	9.63797																10.6333	9.00573																	10.6333	9.06599
	10.65	9.64505																10.65	9.00279																	10.65	9.06615
	10.6667	9.64789																10.6667	9.00016																	10.6667	9.06643
	10.6833	9.64898																10.6833	8.99788																	10.6833	9.06683
	10.7	9.64953																10.7	8.99603																	10.7	9.06742
	10.7167	9.65077																10.7167	8.99465																	10.7167	9.0678
	10.7333	9.65198																10.7333	8.99371																	10.7333	9.06735
	10.75	9.65255																10.75	8.99277																	10.75	9.06691
	10.7667	9.65299																10.7667	8.99187																	10.7667	9.0667
	10.7833	9.65413																10.7833	8.99128																	10.7833	9.06647
	10.8	9.65554																10.8	8.99077																	10.8	9.06651
	10.8167	9.65657																10.8167	8.99058																	10.8167	9.06704
	10.8333	9.65696																10.8333	8.99059																	10.8333	9.0678
	10.85	9.65696																10.85	8.99071																	10.85	9.06858
	10.8667	9.65647																10.8667	8.99071																	10.8667	9.0693
	10.8833	9.65625																10.8833	8.99094																	10.8833	9.06961
	10.9	9.65647																10.9	8.99127																	10.9	9.07023
	10.9167	9.65691																10.9167	8.99156																	10.9167	9.07065
	10.9333	9.65733																10.9333	8.99171																	10.9333	9.07036
	10.95	9.65809																10.95	8.99213																	10.95	9.07006
	10.9667	9.65853																10.9667	8.99248																	10.9667	9.06996
	10.9833	9.65878																10.9833	8.99316																	10.9833	9.06983
	11	9.65922																11	8.9934																	11	9.06935
	11.0167	9.6593																11.0167	8.9913																	11.0167	9.06887
	11.0333	9.65935																11.0333	8.9859																	11.0333	9.06813
	11.05	9.65966																11.05	8.97581																	11.05	9.0675
	11.0667	9.65955																11.0667	8.9669																	11.0667	9.06782
	11.0833	9.6592																11.0833	8.96129																	11.0833	9.06837
	11.1	9.65979																11.1	8.95973																	11.1	9.06872
	11.1167	9.66041																11.1167	8.96197																	11.1167	9.06907
	11.1333	9.66075																11.1333	8.96835																	11.1333	9.06908
	11.15	9.66048																11.15	8.97284																	11.15	9.06883
	11.1667	9.65984																11.1667	8.97567																	11.1667	9.06849
	11.1833	9.65969																11.1833	8.97762																	11.1833	9.06812
	11.2	9.66051																11.2	8.98044																	11.2	9.06771
	11.2167	9.6605																11.2167	8.98286																	11.2167	9.06691
	11.2333	9.66014																11.2333	8.98531																	11.2333	9.0661
	11.25	9.65963																11.25	8.98792																	11.25	9.0657
	11.2667	9.65841																11.2667	8.98961																	11.2667	9.06599
	11.2833	9.6579																11.2833	8.98991																	11.2833	9.06619
	11.3	9.65831																11.3	8.99007																	11.3	9.06597
	11.3167	9.6587																11.3167	8.99001																	11.3167	9.06586
	11.3333	9.65848																11.3333	8.98982																	11.3333	9.06591
	11.35	9.65831																11.35	8.9903																	11.35	9.06586
	11.3667	9.65769																11.3667	8.99072																	11.3667	9.06599
	11.3833	9.6566																11.3833	8.99054																	11.3833	9.06671
	11.4	9.65677																11.4	8.99045																	11.4	9.06768
	11.4167	9.65759																11.4167	8.99059																	11.4167	9.06855
	11.4333	9.65785																11.4333	8.99053																	11.4333	9.06911
	11.45	9.65752																11.45	8.99005																	11.45	9.06949
	11.4667	9.65748																11.4667	8.98942																	11.4667	9.06971
	11.4833	9.65873																11.4833	8.98888																	11.4833	9.06975
	11.5	9.65946																11.5	8.98846																	11.5	9.07003
	11.5167	9.65938																11.5167	8.98812																	11.5167	9.07039
	11.5333	9.65949																11.5333	8.9878																	11.5333	9.07096
	11.55	9.66019																11.55	8.9875																	11.55	9.07123
	11.5667	9.65978																11.5667	8.98713																	11.5667	9.07184
	11.5833	9.65785																11.5833	8.98668																	11.5833	9.07198
	11.6	9.65607																11.6	8.98635																	11.6	9.07186
	11.6167	9.655																11.6167	8.98637																	11.6167	9.07227
	11.6333	9.65607																11.6333	8.98647																	11.6333	9.07293
	11.65	9.65685																11.65	8.98661																	11.65	9.07331
	11.6667	9.65723																11.6667	8.98662																	11.6667	9.07352
	11.6833	9.65763																11.6833	8.98671																	11.6833	9.07362
	11.7	9.65763																11.7	8.98679																	11.7	9.07365
	11.7167	9.65683																11.7167	8.98711																	11.7167	9.0732
	11.7333	9.65473																11.7333	8.98728																	11.7333	9.07185
	11.75	9.65295																11.75	8.98776																	11.75	9.0707
	11.7667	9.65253																11.7667	8.98816																	11.7667	9.06987
	11.7833	9.65279																11.7833	8.98846																	11.7833	9.06956
	11.8	9.65249																11.8	8.98878																	11.8	9.06995
	11.8167	9.65169																11.8167	8.98913																	11.8167	9.07024
	11.8333	9.65148																11.8333	8.98933																	11.8333	9.07054
	11.85	9.65155																11.85	8.98953																	11.85	9.07088
	11.8667	9.65187																11.8667	8.98992																	11.8667	9.07099
	11.8833	9.65275																11.8833	8.99041																	11.8833	9.07108
	11.9	9.6522																11.9	8.99087																	11.9	9.07075
	11.9167	9.65094																11.9167	8.99099																	11.9167	9.0698
	11.9333	9.64971																11.9333	8.99102																	11.9333	9.06942
	11.95	9.64876																11.95	8.99084																	11.95	9.06955
	11.9667	9.64736																11.9667	8.991																	11.9667	9.07198
	11.9833	9.64553																11.9833	8.99105																	11.9833	9.0754
	12	9.64608																12	8.99081																	12	9.07697
	12.0167	9.64458																12.0167	8.99044																	12.0167	9.0774
	12.0333	9.63869																12.0333	8.99031																	12.0333	9.07349
	12.05	9.63668																12.05	8.99044																	12.05	9.05759
	12.0667	9.63376																12.0667	8.99045																	12.0667	9.00401
	12.0833	9.63604																12.0833	8.9903																	12.0833	8.90588
	12.1	9.63739																12.1	8.99056																	12.1	8.79835
	12.1167	9.63824																12.1167	8.9908																	12.1167	8.70574
	12.1333	9.64382																12.1333	8.9909																	12.1333	8.64278
	12.15	9.65217																12.15	8.99101																	12.15	8.60937
	12.1667	9.6557																12.1667	8.99101																	12.1667	8.60925
	12.1833	9.65863																12.1833	8.99123																	12.1833	8.63898
	12.2	9.65971																12.2	8.99134																	12.2	8.67751
	12.2167	9.66044																12.2167	8.99161																	12.2167	8.72683
	12.2333	9.66143																12.2333	8.99157																	12.2333	8.77465
	12.25	9.66258																12.25	8.99167																	12.25	8.81645
	12.2667	9.66335																12.2667	8.99211																	12.2667	8.85969
	12.2833	9.66393																12.2833	8.99267																	12.2833	8.90578
	12.3	9.66462																12.3	8.99258																	12.3	8.94089
	12.3167	9.665																12.3167	8.99243																	12.3167	8.95926
	12.3333	9.66578																12.3333	8.99249																	12.3333	8.97439
	12.35	9.66592																12.35	8.99258																	12.35	8.99038
	12.3667	9.66571																12.3667	8.99244																	12.3667	9.00681
	12.3833	9.66574																12.3833	8.99235																	12.3833	9.0218
	12.4	9.6651																12.4	8.99243																	12.4	9.03133
	12.4167	9.66541																12.4167	8.99252																	12.4167	9.03914
	12.4333	9.66537																12.4333	8.99242																	12.4333	9.04616
	12.45	9.66451																12.45	8.99247																	12.45	9.05044
	12.4667	9.66401																12.4667	8.99255																	12.4667	9.0533
	12.4833	9.66388																12.4833	8.99261																	12.4833	9.05584
	12.5	9.66205																12.5	8.99245																	12.5	9.05864
	12.5167	9.66035																12.5167	8.99227																	12.5167	9.06319
	12.5333	9.65971																12.5333	8.99237																	12.5333	9.06764
	12.55	9.65945																12.55	8.99255																	12.55	9.07082
	12.5667	9.65999																12.5667	8.99239																	12.5667	9.0733
	12.5833	9.65999																12.5833	8.99258																	12.5833	9.07522
	12.6	9.66034																12.6	8.99258																	12.6	9.07666
	12.6167	9.66098																12.6167	8.99255																	12.6167	9.07795
	12.6333	9.6613																12.6333	8.99285																	12.6333	9.07919
	12.65	9.6605																12.65	8.99307																	12.65	9.08014
	12.6667	9.66011																12.6667	8.9933																	12.6667	9.08062
	12.6833	9.65899																12.6833	8.99373																	12.6833	9.08054
	12.7	9.65803																12.7	8.99421																	12.7	9.08027
	12.7167	9.65701																12.7167	8.99461																	12.7167	9.0805
	12.7333	9.65675																12.7333	8.99493																	12.7333	9.08109
	12.75	9.6574																12.75	8.99534																	12.75	9.08166
	12.7667	9.65786																12.7667	8.99565																	12.7667	9.08175
	12.7833	9.65855																12.7833	8.99573																	12.7833	9.08136
	12.8	9.65882																12.8	8.99582																	12.8	9.08096
	12.8167	9.65867																12.8167	8.99611																	12.8167	9.0806
	12.8333	9.65778																12.8333	8.99631																	12.8333	9.08003
	12.85	9.65663																12.85	8.99667																	12.85	9.07946
	12.8667	9.65575																12.8667	8.99675																	12.8667	9.0791
	12.8833	9.65462																12.8833	8.99679																	12.8833	9.07904
	12.9	9.65488																12.9	8.99681																	12.9	9.07935
	12.9167	9.65414																12.9167	8.99684																	12.9167	9.07958
	12.9333	9.65362																12.9333	8.99687																	12.9333	9.07979
	12.95	9.65359																12.95	8.99681																	12.95	9.0799
	12.9667	9.65483																12.9667	8.99682																	12.9667	9.07993
	12.9833	9.65575																12.9833	8.9968																	12.9833	9.07967
	13	9.65628																13	8.99706																	13	9.07939
	13.0167	9.65598																13.0167	8.99705																	13.0167	9.07946
	13.0333	9.65558																13.0333	8.99687																	13.0333	9.07971
	13.05	9.65457																13.05	8.997																	13.05	9.07969
	13.0667	9.65463																13.0667	8.99706																	13.0667	9.07946
	13.0833	9.65561																13.0833	8.99708																	13.0833	9.07965
	13.1	9.65637																13.1	8.99707																	13.1	9.08
	13.1167	9.65588																13.1167	8.99684																	13.1167	9.08081
	13.1333	9.65532																13.1333	8.99684																	13.1333	9.08179
	13.15	9.65542																13.15	8.99697																	13.15	9.08236
	13.1667	9.65423																13.1667	8.99711																	13.1667	9.08222
	13.1833	9.65347																13.1833	8.99702																	13.1833	9.08209
	13.2	9.65329																13.2	8.99737																	13.2	9.08245
	13.2167	9.65361																13.2167	8.99832																	13.2167	9.08253
	13.2333	9.65301																13.2333	8.99866																	13.2333	9.08192
	13.25	9.6519																13.25	8.99921																	13.25	9.08122
	13.2667	9.65129																13.2667	8.99963																	13.2667	9.08054
	13.2833	9.65153																13.2833	9.00009																	13.2833	9.08018
	13.3	9.65174																13.3	9.00014																	13.3	9.08009
	13.3167	9.65093																13.3167	9.0004																	13.3167	9.08013
	13.3333	9.65117																13.3333	9.00074																	13.3333	9.08011
	13.35	9.65192																13.35	9.00088																	13.35	9.07975
	13.3667	9.65236																13.3667	9.0005																	13.3667	9.07925
	13.3833	9.65343																13.3833	9.00014																	13.3833	9.07891
	13.4	9.65416																13.4	9.00032																	13.4	9.07861
	13.4167	9.6546																13.4167	9.00044																	13.4167	9.07808
	13.4333	9.65467																13.4333	9.00056																	13.4333	9.07755
	13.45	9.65392																13.45	9.00101																	13.45	9.07703
	13.4667	9.65325																13.4667	9.00182																	13.4667	9.07618
	13.4833	9.65316																13.4833	9.00191																	13.4833	9.07564
	13.5	9.65323																13.5	9.00253																	13.5	9.07587
	13.5167	9.65332																13.5167	9.00281																	13.5167	9.07621
	13.5333	9.65344																13.5333	8.99797																	13.5333	9.07643
	13.55	9.65392																13.55	8.9927																	13.55	9.07629
	13.5667	9.65376																13.5667	8.98686																	13.5667	9.07625
	13.5833	9.65339																13.5833	8.98528																	13.5833	9.07627
	13.6	9.65391																13.6	8.98742																	13.6	9.07639
	13.6167	9.65554																13.6167	8.98741																	13.6167	9.07672
	13.6333	9.65527																13.6333	8.98972																	13.6333	9.07695
	13.65	9.6552																13.65	8.99266																	13.65	9.07697
	13.6667	9.65399																13.6667	8.99505																	13.6667	9.07723
	13.6833	9.65295																13.6833	8.9977																	13.6833	9.07779
	13.7	9.654																13.7	9.00017																	13.7	9.07837
	13.7167	9.65712																13.7167	9.00215																	13.7167	9.07872
	13.7333	9.66002																13.7333	9.00496																	13.7333	9.07919
	13.75	9.6614																13.75	9.00741																	13.75	9.07978
	13.7667	9.65468																13.7667	9.00817																	13.7667	9.08
	13.7833	9.64232																13.7833	9.00887																	13.7833	9.07991
	13.8	9.63879																13.8	9.00932																	13.8	9.08005
	13.8167	9.63791																13.8167	9.01019																	13.8167	9.08065
	13.8333	9.63861																13.8333	9.01079																	13.8333	9.0811
	13.85	9.64046																13.85	9.01141																	13.85	9.08123
	13.8667	9.64257																13.8667	9.01171																	13.8667	9.08103
	13.8833	9.6428																13.8833	9.01175																	13.8833	9.08099
	13.9	9.643																13.9	9.01216																	13.9	9.0811
	13.9167	9.64277																13.9167	9.0124																	13.9167	9.0811
	13.9333	9.64263																13.9333	9.01245																	13.9333	9.08095
	13.95	9.64344																13.95	9.01235																	13.95	9.08084
	13.9667	9.64375																13.9667	9.01243																	13.9667	9.08099
	13.9833	9.6448																13.9833	9.01234																	13.9833	9.08135
	14	9.64569																14	9.01214																	14	9.08242
	14.0167	9.64586																14.0167	9.01193																	14.0167	9.08268
	14.0333	9.64563																14.0333	9.01179																	14.0333	9.08237
	14.05	9.64537																14.05	9.01166																	14.05	9.08229
	14.0667	9.64533																14.0667	9.01161																	14.0667	9.08256
	14.0833	9.64522																14.0833	9.01161																	14.0833	9.08269
	14.1	9.64437																14.1	9.01157																	14.1	9.08274
	14.1167	9.644																14.1167	9.01142																	14.1167	9.08362
	14.1333	9.64387																14.1333	9.0113																	14.1333	9.0835
	14.15	9.64382																14.15	9.01127																	14.15	9.08314
	14.1667	9.64379																14.1667	9.01126																	14.1667	9.08318
	14.1833	9.64393																14.1833	9.01141																	14.1833	9.08345
	14.2	9.6446																14.2	9.01177																	14.2	9.08328
	14.2167	9.64543																14.2167	9.0121																	14.2167	9.08227
	14.2333	9.64633																14.2333	9.01216																	14.2333	9.0824
	14.25	9.64737																14.25	9.01233																	14.25	9.08251
	14.2667	9.64707																14.2667	9.01245																	14.2667	9.08255
	14.2833	9.64696																14.2833	9.01243																	14.2833	9.08196
	14.3	9.64684																14.3	9.01233																	14.3	9.08139
	14.3167	9.64665																14.3167	9.01224																	14.3167	9.08031
	14.3333	9.64635																14.3333	9.01247																	14.3333	9.07905
	14.35	9.6474																14.35	9.0127																	14.35	9.0784
	14.3667	9.64872																14.3667	9.01284																	14.3667	9.07809
	14.3833	9.6494																14.3833	9.01312																	14.3833	9.07712
	14.4	9.65008																14.4	9.01345																	14.4	9.07682
	14.4167	9.65039																14.4167	9.01374																	14.4167	9.07598
	14.4333	9.65037																14.4333	9.01403																	14.4333	9.07547
	14.45	9.64957																14.45	9.01428																	14.45	9.07559
	14.4667	9.64795																14.4667	9.01464																	14.4667	9.07344
	14.4833	9.64999																14.4833	9.01491																	14.4833	9.07295
	14.5	9.65001																14.5	9.01491																	14.5	9.07192
	14.5167	9.65457																14.5167	9.01475																	14.5167	9.07186
	14.5333	9.65163																14.5333	9.0148																	14.5333	9.07017
	14.55	9.64697																14.55	9.01491																	14.55	9.06224
	14.5667	9.64474																14.5667	9.01517																	14.5667	9.0225
	14.5833	9.64792																14.5833	9.01542																	14.5833	8.94574
	14.6	9.64928																14.6	9.01561																	14.6	8.8606
	14.6167	9.64932																14.6167	9.01578																	14.6167	8.78511
	14.6333	9.65141																14.6333	9.01576																	14.6333	8.7293
	14.65	9.65273																14.65	9.01559																	14.65	8.6955
	14.6667	9.65457																14.6667	9.01541																	14.6667	8.68102
	14.6833	9.65523																14.6833	9.01521																	14.6833	8.68337
	14.7	9.65638																14.7	9.01526																	14.7	8.70466
	14.7167	9.65738																14.7167	9.01518																	14.7167	8.73511
	14.7333	9.65816																14.7333	9.01502																	14.7333	8.76821
	14.75	9.65936																14.75	9.01496																	14.75	8.80635
	14.7667	9.66119																14.7667	9.01486																	14.7667	8.84837
	14.7833	9.66009																14.7833	9.0147																	14.7833	8.88948
	14.8	9.65949																14.8	9.01472																	14.8	8.92127
	14.8167	9.65856																14.8167	9.01484																	14.8167	8.94885
	14.8333	9.65699																14.8333	9.01493																	14.8333	8.97971
	14.85	9.65638																14.85	9.01488																	14.85	9.0079
	14.8667	9.65565																14.8667	9.01465																	14.8667	9.01709
	14.8833	9.65519																14.8833	9.01442																	14.8833	9.02361
	14.9	9.65364																14.9	9.01419																	14.9	9.03004
	14.9167	9.65301																14.9167	9.0139																	14.9167	9.0341
	14.9333	9.65327																14.9333	9.01369																	14.9333	9.03976
	14.95	9.65317																14.95	9.01344																	14.95	9.04396
	14.9667	9.65339																14.9667	9.01338																	14.9667	9.04749
	14.9833	9.65278																14.9833	9.01344																	14.9833	9.05204
	15	9.65117																15	9.01359																	15	9.05601
	15.0167	9.64942																15.0167	9.01383																	15.0167	9.05874
	15.0333	9.64915																15.0333	9.01407																	15.0333	9.06228
	15.05	9.65004																15.05	9.01439																	15.05	9.06615
	15.0667	9.64992																15.0667	9.01472																	15.0667	9.06974
	15.0833	9.64923																15.0833	9.01473																	15.0833	9.07293
	15.1	9.64933																15.1	9.01486																	15.1	9.07502
	15.1167	9.64938																15.1167	9.01487																	15.1167	9.07691
	15.1333	9.64889																15.1333	9.01472																	15.1333	9.07929
	15.15	9.6495																15.15	9.01479																	15.15	9.08191
	15.1667	9.64971																15.1667	9.01486																	15.1667	9.08298
	15.1833	9.64945																15.1833	9.01495																	15.1833	9.08388
	15.2	9.64882																15.2	9.01509																	15.2	9.08465
	15.2167	9.64851																15.2167	9.01529																	15.2167	9.08484
	15.2333	9.6486																15.2333	9.01546																	15.2333	9.08545
	15.25	9.64816																15.25	9.01567																	15.25	9.08632
	15.2667	9.64812																15.2667	9.01608																	15.2667	9.08672
	15.2833	9.64725																15.2833	9.01661																	15.2833	9.08654
	15.3	9.64674																15.3	9.01696																	15.3	9.08671
	15.3167	9.646																15.3167	9.01711																	15.3167	9.08748
	15.3333	9.64459																15.3333	9.01711																	15.3333	9.08824
	15.35	9.64518																15.35	9.01727																	15.35	9.08842
	15.3667	9.64649																15.3667	9.01736																	15.3667	9.08787
	15.3833	9.64654																15.3833	9.01716																	15.3833	9.08737
	15.4	9.64685																15.4	9.01698																	15.4	9.08726
	15.4167	9.64744																15.4167	9.01697																	15.4167	9.08727
	15.4333	9.64847																15.4333	9.01715																	15.4333	9.08755
	15.45	9.64811																15.45	9.01722																	15.45	9.08809
	15.4667	9.64853																15.4667	9.0171																	15.4667	9.08837
	15.4833	9.64817																15.4833	9.01711																	15.4833	9.08867
	15.5	9.64852																15.5	9.01699																	15.5	9.08923
	15.5167	9.64958																15.5167	9.01702																	15.5167	9.08986
	15.5333	9.64971																15.5333	9.01691																	15.5333	9.09071
	15.55	9.64941																15.55	9.01669																	15.55	9.09117
	15.5667	9.64937																15.5667	9.01671																	15.5667	9.09143
	15.5833	9.6492																15.5833	9.0169																	15.5833	9.09163
	15.6	9.65009																15.6	9.0167																	15.6	9.09178
	15.6167	9.64968																15.6167	9.01656																	15.6167	9.09209
	15.6333	9.64914																15.6333	9.01654																	15.6333	9.09213
	15.65	9.64802																15.65	9.01671																	15.65	9.09184
	15.6667	9.64752																15.6667	9.01701																	15.6667	9.09185
	15.6833	9.64738																15.6833	9.01685																	15.6833	9.09173
	15.7	9.6471																15.7	9.01678																	15.7	9.09141
	15.7167	9.64691																15.7167	9.01685																	15.7167	9.0909
	15.7333	9.64678																15.7333	9.01725																	15.7333	9.09018
	15.75	9.64686																15.75	9.01713																	15.75	9.08965
	15.7667	9.64716																15.7667	9.01691																	15.7667	9.08875
	15.7833	9.64729																15.7833	9.01696																	15.7833	9.088
	15.8	9.64688																15.8	9.01672																	15.8	9.08714
	15.8167	9.64651																15.8167	9.01662																	15.8167	9.08623
	15.8333	9.64683																15.8333	9.01656																	15.8333	9.08511
	15.85	9.64724																15.85	9.01675																	15.85	9.084
	15.8667	9.64711																15.8667	9.01711																	15.8667	9.08315
	15.8833	9.64637																15.8833	9.01686																	15.8833	9.08302
	15.9	9.64671																15.9	9.01681																	15.9	9.08298
	15.9167	9.64614																15.9167	9.01658																	15.9167	9.08309
	15.9333	9.64602																15.9333	9.01572																	15.9333	9.08365
	15.95	9.64581																15.95	9.0146																	15.95	9.0841
	15.9667	9.64564																15.9667	9.01444																	15.9667	9.08431
	15.9833	9.64616																15.9833	9.01453																	15.9833	9.08443
	16	9.64674																16	9.01527																	16	9.08379
	16.0167	9.6452																16.0167	9.01791																	16.0167	9.0832
	16.0333	9.64282																16.0333	9.01314																	16.0333	9.08316
	16.05	9.64258																16.05	9.00057																	16.05	9.08329
	16.0667	9.64252																16.0667	8.99216																	16.0667	9.08331
	16.0833	9.64356																16.0833	8.98952																	16.0833	9.08302
	16.1	9.6456																16.1	8.99189																	16.1	9.08293
	16.1167	9.64622																16.1167	8.99533																	16.1167	9.08267
	16.1333	9.64525																16.1333	8.9989																	16.1333	9.08288
	16.15	9.64434																16.15	9.00175																	16.15	9.08355
	16.1667	9.6433																16.1667	9.00405																	16.1667	9.08428
	16.1833	9.64426																16.1833	9.00613																	16.1833	9.08498
	16.2	9.64466																16.2	9.00898																	16.2	9.08497
	16.2167	9.64534																16.2167	9.01187																	16.2167	9.08465
	16.2333	9.64613																16.2333	9.01491																	16.2333	9.08442
	16.25	9.647																16.25	9.01785																	16.25	9.08419
	16.2667	9.64649																16.2667	9.02016																	16.2667	9.08392
	16.2833	9.64557																16.2833	9.02204																	16.2833	9.08395
	16.3	9.64447																16.3	9.02425																	16.3	9.08408
	16.3167	9.64551																16.3167	9.02508																	16.3167	9.08419
	16.3333	9.64687																16.3333	9.02487																	16.3333	9.08503
	16.35	9.64783																16.35	9.02429																	16.35	9.08594
	16.3667	9.64676																16.3667	9.02383																	16.3667	9.08642
	16.3833	9.64527																16.3833	9.0235																	16.3833	9.08672
	16.4	9.64584																16.4	9.02305																	16.4	9.08725
	16.4167	9.64522																16.4167	9.02263																	16.4167	9.08804
	16.4333	9.64569																16.4333	9.02276																	16.4333	9.08883
	16.45	9.64672																16.45	9.02302																	16.45	9.08933
	16.4667	9.648																16.4667	9.02311																	16.4667	9.08941
	16.4833	9.64913																16.4833	9.02279																	16.4833	9.08947
	16.5	9.64942																16.5	9.02226																	16.5	9.08965
	16.5167	9.64944																16.5167	9.02177																	16.5167	9.08966
	16.5333	9.65051																16.5333	9.02151																	16.5333	9.08983
	16.55	9.6498																16.55	9.02124																	16.55	9.09004
	16.5667	9.64871																16.5667	9.02121																	16.5667	9.09
	16.5833	9.64736																16.5833	9.02106																	16.5833	9.08975
	16.6	9.64626																16.6	9.02096																	16.6	9.08919
	16.6167	9.64596																16.6167	9.02092																	16.6167	9.08848
	16.6333	9.64687																16.6333	9.02067																	16.6333	9.08797
	16.65	9.64598																16.65	9.02052																	16.65	9.0877
	16.6667	9.64516																16.6667	9.02018																	16.6667	9.08763
	16.6833	9.64522																16.6833	9.0199																	16.6833	9.08763
	16.7	9.64609																16.7	9.01995																	16.7	9.08763
	16.7167	9.64661																16.7167	9.02004																	16.7167	9.08736
	16.7333	9.64674																16.7333	9.0201																	16.7333	9.08703
	16.75	9.64641																16.75	9.02034																	16.75	9.08671
	16.7667	9.64647																16.7667	9.02055																	16.7667	9.08639
	16.7833	9.64668																16.7833	9.02059																	16.7833	9.08663
	16.8	9.64593																16.8	9.02058																	16.8	9.08706
	16.8167	9.64483																16.8167	9.02055																	16.8167	9.08682
	16.8333	9.6443																16.8333	9.02035																	16.8333	9.08628
	16.85	9.64466																16.85	9.02005																	16.85	9.08589
	16.8667	9.64574																16.8667	9.01997																	16.8667	9.08592
	16.8833	9.64689																16.8833	9.01996																	16.8833	9.08643
	16.9	9.64707																16.9	9.01999																	16.9	9.08716
	16.9167	9.64662																16.9167	9.02007																	16.9167	9.08727
	16.9333	9.64591																16.9333	9.02025																	16.9333	9.08569
	16.95	9.64538																16.95	9.02038																	16.95	9.08521
	16.9667	9.64589																16.9667	9.02066																	16.9667	9.08547
	16.9833	9.64607																16.9833	9.0207																	16.9833	9.08411
	17	9.64938																17	9.02075																	17	9.08151
	17.0167	9.65676																17.0167	9.02075																	17.0167	9.08005
	17.0333	9.6579																17.0333	9.02074																	17.0333	9.07849
	17.05	9.64792																17.05	9.0206																	17.05	9.07426
	17.0667	9.63268																17.0667	9.02051																	17.0667	9.04918
	17.0833	9.62733																17.0833	9.02025																	17.0833	8.98979
	17.1	9.62829																17.1	9.01998																	17.1	8.91858
	17.1167	9.63232																17.1167	9.01984																	17.1167	8.85152
	17.1333	9.63683																17.1333	9.01992																	17.1333	8.80038
	17.15	9.63896																17.15	9.02001																	17.15	8.76485
	17.1667	9.64215																17.1667	9.02015																	17.1667	8.74201
	17.1833	9.647																17.1833	9.02034																	17.1833	8.73735
	17.2	9.64875																17.2	9.02028																	17.2	8.74747
	17.2167	9.64986																17.2167	9.02013																	17.2167	8.75636
	17.2333	9.65375																17.2333	9.02002																	17.2333	8.77909
	17.25	9.65515																17.25	9.01986																	17.25	8.80567
	17.2667	9.65594																17.2667	9.0197																	17.2667	8.83144
	17.2833	9.65679																17.2833	9.01971																	17.2833	8.87056
	17.3	9.65719																17.3	9.01951																	17.3	8.9087
	17.3167	9.65856																17.3167	9.01944																	17.3167	8.94407
	17.3333	9.6596																17.3333	9.01949																	17.3333	8.97258
	17.35	9.66025																17.35	9.01952																	17.35	8.994
	17.3667	9.66087																17.3667	9.01934																	17.3667	9.01169
	17.3833	9.65958																17.3833	9.01925																	17.3833	9.02509
	17.4	9.6589																17.4	9.0192																	17.4	9.03785
	17.4167	9.6592																17.4167	9.01925																	17.4167	9.04614
	17.4333	9.65765																17.4333	9.01919																	17.4333	9.05061
	17.45	9.65665																17.45	9.01872																	17.45	9.05447
	17.4667	9.65654																17.4667	9.01834																	17.4667	9.05851
	17.4833	9.65673																17.4833	9.01805																	17.4833	9.06201
	17.5	9.65733																17.5	9.01774																	17.5	9.06497
	17.5167	9.6581																17.5167	9.01749																	17.5167	9.06944
	17.5333	9.65831																17.5333	9.01719																	17.5333	9.07479
	17.55	9.6577																17.55	9.01738																	17.55	9.07944
	17.5667	9.6564																17.5667	9.01774																	17.5667	9.08311
	17.5833	9.65608																17.5833	9.01761																	17.5833	9.08582
	17.6	9.65565																17.6	9.01749																	17.6	9.08812
	17.6167	9.65469																17.6167	9.01731																	17.6167	9.0903
	17.6333	9.65493																17.6333	9.01726																	17.6333	9.09204
	17.65	9.65437																17.65	9.01718																	17.65	9.09386
	17.6667	9.65425																17.6667	9.01693																	17.6667	9.0964
	17.6833	9.65529																17.6833	9.017																	17.6833	9.0989
	17.7	9.65527																17.7	9.01709																	17.7	9.10025
	17.7167	9.65564																17.7167	9.0171																	17.7167	9.10092
	17.7333	9.65428																17.7333	9.01696																	17.7333	9.10278
	17.75	9.65267																17.75	9.01742																	17.75	9.10437
	17.7667	9.65139																17.7667	9.01791																	17.7667	9.10431
	17.7833	9.65055																17.7833	9.01849																	17.7833	9.10346
	17.8	9.65028																17.8	9.01886																	17.8	9.10379
	17.8167	9.65012																17.8167	9.01934																	17.8167	9.10357
	17.8333	9.65136																17.8333	9.01954																	17.8333	9.10377
	17.85	9.6516																17.85	9.01965																	17.85	9.10334
	17.8667	9.65186																17.8667	9.01976																	17.8667	9.10254
	17.8833	9.6523																17.8833	9.02023																	17.8833	9.1016
	17.9	9.65175																17.9	9.02045																	17.9	9.10113
	17.9167	9.65028																17.9167	9.02055																	17.9167	9.10127
	17.9333	9.64995																17.9333	9.02074																	17.9333	9.10161
	17.95	9.65062																17.95	9.02094																	17.95	9.10108
	17.9667	9.65102																17.9667	9.02115																	17.9667	9.10045
	17.9833	9.65145																17.9833	9.02127																	17.9833	9.10035
	18	9.65195																18	9.02139																	18	9.10021
	18.0167	9.65243																18.0167	9.02145																	18.0167	9.10046
	18.0333	9.65223																18.0333	9.02164																	18.0333	9.10084
	18.05	9.65172																18.05	9.0219																	18.05	9.10083
	18.0667	9.65105																18.0667	9.0221																	18.0667	9.10092
	18.0833	9.65093																18.0833	9.02205																	18.0833	9.10178
	18.1	9.65108																18.1	9.02203																	18.1	9.10262
	18.1167	9.65057																18.1167	9.02191																	18.1167	9.10324
	18.1333	9.64939																18.1333	9.02196																	18.1333	9.10353
	18.15	9.64919																18.15	9.02198																	18.15	9.10436
	18.1667	9.6486																18.1667	9.02201																	18.1667	9.10513
	18.1833	9.6484																18.1833	9.02192																	18.1833	9.10546
	18.2	9.64973																18.2	9.02212																	18.2	9.10597
	18.2167	9.64952																18.2167	9.02223																	18.2167	9.10617
	18.2333	9.64802																18.2333	9.02238																	18.2333	9.10597
	18.25	9.64639																18.25	9.02249																	18.25	9.1058
	18.2667	9.64549																18.2667	9.02272																	18.2667	9.10544
	18.2833	9.64533																18.2833	9.02297																	18.2833	9.10539
	18.3	9.64728																18.3	9.02321																	18.3	9.10513
	18.3167	9.64839																18.3167	9.02341																	18.3167	9.10536
	18.3333	9.64707																18.3333	9.02357																	18.3333	9.10565
	18.35	9.64604																18.35	9.02375																	18.35	9.10581
	18.3667	9.64623																18.3667	9.02396																	18.3667	9.10593
	18.3833	9.64648																18.3833	9.02401																	18.3833	9.1059
	18.4	9.64563																18.4	9.02399																	18.4	9.10583
	18.4167	9.64539																18.4167	9.02394																	18.4167	9.10581
	18.4333	9.64482																18.4333	9.02406																	18.4333	9.10576
	18.45	9.64472																18.45	9.02425																	18.45	9.1056
	18.4667	9.64397																18.4667	9.0242																	18.4667	9.10581
	18.4833	9.64462																18.4833	9.02348																	18.4833	9.10571
	18.5	9.64523																18.5	9.02316																	18.5	9.1058
	18.5167	9.64529																18.5167	9.02333																	18.5167	9.10624
	18.5333	9.64496																18.5333	9.02217																	18.5333	9.10668
	18.55	9.64482																18.55	9.01457																	18.55	9.10741
	18.5667	9.64464																18.5667	9.00585																	18.5667	9.10799
	18.5833	9.64496																18.5833	9.00084																	18.5833	9.10888
	18.6	9.64555																18.6	9.00102																	18.6	9.10968
	18.6167	9.64533																18.6167	9.00325																	18.6167	9.11031
	18.6333	9.64494																18.6333	9.00558																	18.6333	9.11067
	18.65	9.64538																18.65	9.00737																	18.65	9.1106
	18.6667	9.64537																18.6667	9.0096																	18.6667	9.11017
	18.6833	9.64625																18.6833	9.01198																	18.6833	9.1096
	18.7	9.64776																18.7	9.0144																	18.7	9.10924
	18.7167	9.64924																18.7167	9.01635																	18.7167	9.10909
	18.7333	9.65028																18.7333	9.01872																	18.7333	9.10906
	18.75	9.6513																18.75	9.02094																	18.75	9.10869
	18.7667	9.65137																18.7667	9.02225																	18.7667	9.10822
	18.7833	9.6513																18.7833	9.0236																	18.7833	9.10796
	18.8	9.65191																18.8	9.0243																	18.8	9.10766
	18.8167	9.65325																18.8167	9.02478																	18.8167	9.10719
	18.8333	9.65446																18.8333	9.02562																	18.8333	9.1065
	18.85	9.65269																18.85	9.02594																	18.85	9.10554
	18.8667	9.65262																18.8667	9.02699																	18.8667	9.10483
	18.8833	9.65335																18.8833	9.02746																	18.8833	9.10466
	18.9	9.65506																18.9	9.02713																	18.9	9.10443
	18.9167	9.65439																18.9167	9.02723																	18.9167	9.10389
	18.9333	9.65301																18.9333	9.02703																	18.9333	9.10317
	18.95	9.65349																18.95	9.02682																	18.95	9.10255
	18.9667	9.65412																18.9667	9.02651																	18.9667	9.10217
	18.9833	9.65384																18.9833	9.02588																	18.9833	9.10166
	19	9.65364																19	9.02548																	19	9.10132
	19.0167	9.65276																19.0167	9.02524																	19.0167	9.101
	19.0333	9.6515																19.0333	9.02491																	19.0333	9.10012
	19.05	9.65044																19.05	9.02432																	19.05	9.09962
	19.0667	9.64934																19.0667	9.02407																	19.0667	9.09966
	19.0833	9.64878																19.0833	9.02392																	19.0833	9.09964
	19.1	9.6491																19.1	9.02364																	19.1	9.09986
	19.1167	9.64998																19.1167	9.02319																	19.1167	9.10031
	19.1333	9.65056																19.1333	9.02277																	19.1333	9.10055
	19.15	9.65077																19.15	9.02285																	19.15	9.1007
	19.1667	9.6508																19.1667	9.02281																	19.1667	9.10086
	19.1833	9.65039																19.1833	9.02289																	19.1833	9.10143
	19.2	9.65038																19.2	9.0228																	19.2	9.10136
	19.2167	9.65041																19.2167	9.0229																	19.2167	9.10107
	19.2333	9.65033																19.2333	9.02301																	19.2333	9.10126
	19.25	9.65048																19.25	9.02302																	19.25	9.10108
	19.2667	9.65096																19.2667	9.02312																	19.2667	9.10125
	19.2833	9.6509																19.2833	9.02313																	19.2833	9.10156
	19.3	9.65052																19.3	9.02291																	19.3	9.10168
	19.3167	9.65046																19.3167	9.02275																	19.3167	9.10182
	19.3333	9.65121																19.3333	9.02283																	19.3333	9.10243
	19.35	9.65195																19.35	9.02286																	19.35	9.10325
	19.3667	9.65258																19.3667	9.023																	19.3667	9.10455
	19.3833	9.65337																19.3833	9.02334																	19.3833	9.10512
	19.4	9.6535																19.4	9.02366																	19.4	9.10482
	19.4167	9.65327																19.4167	9.02387																	19.4167	9.10443
	19.4333	9.65372																19.4333	9.02419																	19.4333	9.1048
	19.45	9.65401																19.45	9.02465																	19.45	9.10573
	19.4667	9.65336																19.4667	9.02484																	19.4667	9.10588
	19.4833	9.65192																19.4833	9.02498																	19.4833	9.10675
	19.5	9.65475																19.5	9.02534																	19.5	9.10849
	19.5167	9.65075																19.5167	9.02551																	19.5167	9.10888
	19.5333	9.64156																19.5333	9.02554																	19.5333	9.10839
	19.55	9.63426																19.55	9.02569																	19.55	9.09969
	19.5667	9.62575																19.5667	9.026																	19.5667	9.07671
	19.5833	9.62296																19.5833	9.02632																	19.5833	9.04007
	19.6	9.61728																19.6	9.02676																	19.6	8.98876
	19.6167	9.61562																19.6167	9.02719																	19.6167	8.93782
	19.6333	9.62677																19.6333	9.02765																	19.6333	8.89858
	19.65	9.63949																19.65	9.02796																	19.65	8.86947
	19.6667	9.6494																19.6667	9.02818																	19.6667	8.85662
	19.6833	9.65097																19.6833	9.02858																	19.6833	8.84359
	19.7	9.6504																19.7	9.02851																	19.7	8.83241
	19.7167	9.65095																19.7167	9.02839																	19.7167	8.82783
	19.7333	9.65342																19.7333	9.02828																	19.7333	8.83508
	19.75	9.65523																19.75	9.02825																	19.75	8.83877
	19.7667	9.6547																19.7667	9.02804																	19.7667	8.85173
	19.7833	9.65526																19.7833	9.02782																	19.7833	8.8706
	19.8	9.65563																19.8	9.02776																	19.8	8.8874
	19.8167	9.65559																19.8167	9.02781																	19.8167	8.90816
	19.8333	9.65603																19.8333	9.02782																	19.8333	8.93561
	19.85	9.65695																19.85	9.0279																	19.85	8.97159
	19.8667	9.65909																19.8667	9.02808																	19.8667	9.00248
	19.8833	9.65909																19.8833	9.02794																	19.8833	9.01909
	19.9	9.65883																19.9	9.02772																	19.9	9.02555
	19.9167	9.65929																19.9167	9.02739																	19.9167	9.03511
	19.9333	9.65811																19.9333	9.02711																	19.9333	9.04455
	19.95	9.65808																19.95	9.02694																	19.95	9.05368
	19.9667	9.65774																19.9667	9.02666																	19.9667	9.06106
	19.9833	9.65758																19.9833	9.02638																	19.9833	9.06631
	20	9.65876																20	9.02618																	20	9.07124
	20.0167	9.65981																20.0167	9.0258																	20.0167	9.0759
	20.0333	9.65829																20.0333	9.0257																	20.0333	9.07903
	20.05	9.65763																20.05	9.02564																	20.05	9.08272
	20.0667	9.65823																20.0667	9.02548																	20.0667	9.08669
	20.0833	9.65692																20.0833	9.02526																	20.0833	9.09059
	20.1	9.65649																20.1	9.02516																	20.1	9.09409
	20.1167	9.65647																20.1167	9.0253																	20.1167	9.09729
	20.1333	9.65535																20.1333	9.02532																	20.1333	9.10006
	20.15	9.65445																20.15	9.02539																	20.15	9.10247
	20.1667	9.65212																20.1667	9.02542																	20.1667	9.10432
	20.1833	9.6522																20.1833	9.0256																	20.1833	9.10589
	20.2	9.65292																20.2	9.02547																	20.2	9.10713
	20.2167	9.65373																20.2167	9.02546																	20.2167	9.10765
	20.2333	9.65346																20.2333	9.02555																	20.2333	9.10815
	20.25	9.65285																20.25	9.02574																	20.25	9.10873
	20.2667	9.65202																20.2667	9.02565																	20.2667	9.10955
	20.2833	9.6509																20.2833	9.0259																	20.2833	9.11013
	20.3	9.64958																20.3	9.02606																	20.3	9.1105
	20.3167	9.64986																20.3167	9.02613																	20.3167	9.11088
	20.3333	9.65129																20.3333	9.02625																	20.3333	9.11143
	20.35	9.65184																20.35	9.02658																	20.35	9.11217
	20.3667	9.65204																20.3667	9.02684																	20.3667	9.11297
	20.3833	9.65279																20.3833	9.02708																	20.3833	9.11357
	20.4	9.65302																20.4	9.02718																	20.4	9.11402
	20.4167	9.65283																20.4167	9.02752																	20.4167	9.11373
	20.4333	9.65165																20.4333	9.02783																	20.4333	9.1136
	20.45	9.65094																20.45	9.02794																	20.45	9.11315
	20.4667	9.65001																20.4667	9.02781																	20.4667	9.11261
	20.4833	9.64997																20.4833	9.0277																	20.4833	9.11206
	20.5	9.65026																20.5	9.02775																	20.5	9.11162
	20.5167	9.65061																20.5167	9.02757																	20.5167	9.11115
	20.5333	9.65169																20.5333	9.02738																	20.5333	9.11068
	20.55	9.65245																20.55	9.0274																	20.55	9.1107
	20.5667	9.65276																20.5667	9.02742																	20.5667	9.11069
	20.5833	9.65289																20.5833	9.02727																	20.5833	9.11082
	20.6	9.65271																20.6	9.02731																	20.6	9.11064
	20.6167	9.65277																20.6167	9.02727																	20.6167	9.11046
	20.6333	9.65246																20.6333	9.0272																	20.6333	9.11041
	20.65	9.65152																20.65	9.02725																	20.65	9.11006
	20.6667	9.65092																20.6667	9.02734																	20.6667	9.10968
	20.6833	9.65068																20.6833	9.02722																	20.6833	9.1094
	20.7	9.65122																20.7	9.02715																	20.7	9.10901
	20.7167	9.65185																20.7167	9.02713																	20.7167	9.10896
	20.7333	9.65063																20.7333	9.02725																	20.7333	9.10922
	20.75	9.6494																20.75	9.02734																	20.75	9.10988
	20.7667	9.6487																20.7667	9.02735																	20.7667	9.11015
	20.7833	9.64907																20.7833	9.02714																	20.7833	9.1102
	20.8	9.64888																20.8	9.02695																	20.8	9.11038
	20.8167	9.64762																20.8167	9.02703																	20.8167	9.1105
	20.8333	9.64727																20.8333	9.02722																	20.8333	9.11051
	20.85	9.64733																20.85	9.02728																	20.85	9.11032
	20.8667	9.6468																20.8667	9.02746																	20.8667	9.11016
	20.8833	9.64595																20.8833	9.02749																	20.8833	9.11005
	20.9	9.64603																20.9	9.02744																	20.9	9.10994
	20.9167	9.64637																20.9167	9.02767																	20.9167	9.10946
	20.9333	9.64641																20.9333	9.02809																	20.9333	9.10896
	20.95	9.64621																20.95	9.02829																	20.95	9.10894
	20.9667	9.64613																20.9667	9.02801																	20.9667	9.10876
	20.9833	9.64632																20.9833	9.02782																	20.9833	9.10876
	21	9.6476																21	9.02796																	21	9.10883
	21.0167	9.6484																21.0167	9.02689																	21.0167	9.10854
	21.0333	9.64958																21.0333	9.02691																	21.0333	9.10784
	21.05	9.65049																21.05	9.01716																	21.05	9.1071
	21.0667	9.65099																21.0667	9.00816																	21.0667	9.10657
	21.0833	9.65061																21.0833	9.00401																	21.0833	9.10636
	21.1	9.65012																21.1	9.00463																	21.1	9.10667
	21.1167	9.6496																21.1167	9.00808																	21.1167	9.10717
	21.1333	9.64965																21.1333	9.01094																	21.1333	9.10762
	21.15	9.64961																21.15	9.0136																	21.15	9.10809
	21.1667	9.64994																21.1667	9.01612																	21.1667	9.10853
	21.1833	9.65048																21.1833	9.01805																	21.1833	9.10871
	21.2	9.65077																21.2	9.02042																	21.2	9.10867
	21.2167	9.65149																21.2167	9.0233																	21.2167	9.10875
	21.2333	9.65157																21.2333	9.02578																	21.2333	9.10871
	21.25	9.6521																21.25	9.02872																	21.25	9.10919
	21.2667	9.65183																21.2667	9.03098																	21.2667	9.10966
	21.2833	9.65146																21.2833	9.03288																	21.2833	9.10956
	21.3	9.65074																21.3	9.03411																	21.3	9.10928
	21.3167	9.64991																21.3167	9.03422																	21.3167	9.10941
	21.3333	9.64921																21.3333	9.03415																	21.3333	9.10975
	21.35	9.64805																21.35	9.03351																	21.35	9.11015
	21.3667	9.648																21.3667	9.03355																	21.3667	9.11068
	21.3833	9.64853																21.3833	9.0334																	21.3833	9.11093
	21.4	9.64934																21.4	9.03347																	21.4	9.11087
	21.4167	9.65043																21.4167	9.03364																	21.4167	9.11038
	21.4333	9.6507																21.4333	9.03409																	21.4333	9.10965
	21.45	9.65048																21.45	9.03395																	21.45	9.10932
	21.4667	9.65033																21.4667	9.03319																	21.4667	9.10908
	21.4833	9.65053																21.4833	9.03245																	21.4833	9.10867
	21.5	9.65083																21.5	9.03209																	21.5	9.10831
	21.5167	9.65084																21.5167	9.03178																	21.5167	9.10833
	21.5333	9.65051																21.5333	9.03122																	21.5333	9.10849
	21.55	9.65089																21.55	9.03088																	21.55	9.10846
	21.5667	9.6512																21.5667	9.0306																	21.5667	9.10836
	21.5833	9.65192																21.5833	9.03033																	21.5833	9.10835
	21.6	9.65162																21.6	9.03014																	21.6	9.10851
	21.6167	9.65165																21.6167	9.03004																	21.6167	9.10895
	21.6333	9.64993																21.6333	9.03014																	21.6333	9.10937
	21.65	9.64874																21.65	9.03034																	21.65	9.1095
	21.6667	9.64854																21.6667	9.03037																	21.6667	9.10916
	21.6833	9.64899																21.6833	9.03007																	21.6833	9.10873
	21.7	9.6484																21.7	9.02978																	21.7	9.10852
	21.7167	9.64787																21.7167	9.02972																	21.7167	9.10864
	21.7333	9.64866																21.7333	9.02961																	21.7333	9.10862
	21.75	9.64914																21.75	9.02938																	21.75	9.10892
	21.7667	9.64861																21.7667	9.02923																	21.7667	9.10952
	21.7833	9.64719																21.7833	9.02951																	21.7833	9.10982
	21.8	9.64672																21.8	9.02944																	21.8	9.10991
	21.8167	9.64641																21.8167	9.02938																	21.8167	9.11015
	21.8333	9.64694																21.8333	9.02932																	21.8333	9.11053
	21.85	9.64838																21.85	9.02944																	21.85	9.11087
	21.8667	9.64973																21.8667	9.02954																	21.8667	9.11141
	21.8833	9.65024																21.8833	9.02981																	21.8833	9.11192
	21.9	9.65115																21.9	9.02999																	21.9	9.11169
	21.9167	9.65325																21.9167	9.03005																	21.9167	9.11126
	21.9333	9.65298																21.9333	9.03015																	21.9333	9.11154
	21.95	9.65184																21.95	9.03022																	21.95	9.1124
	21.9667	9.65333																21.9667	9.03009																	21.9667	9.11385
	21.9833	9.65459																21.9833	9.03008																	21.9833	9.11488
	22	9.65299																22	9.03022																	22	9.11598
	22.0167	9.64918																22.0167	9.03033																	22.0167	9.11798
	22.0333	9.64937																22.0333	9.03026																	22.0333	9.11582
	22.05	9.6508																22.05	9.0302																	22.05	9.10042
	22.0667	9.64417																22.0667	9.03018																	22.0667	9.08358
	22.0833	9.64038																22.0833	9.0303																	22.0833	9.06372
	22.1	9.6401																22.1	9.03018																	22.1	9.03979
	22.1167	9.64263																22.1167	9.02969																	22.1167	9.00732
	22.1333	9.64529																22.1333	9.02946																	22.1333	8.98165
	22.15	9.64522																22.15	9.02927																	22.15	8.97275
	22.1667	9.64431																22.1667	9.02919																	22.1667	8.96331
	22.1833	9.64698																22.1833	9.0291																	22.1833	8.95544
	22.2	9.64943																22.2	9.02893																	22.2	8.94875
	22.2167	9.65147																22.2167	9.02877																	22.2167	8.94336
	22.2333	9.65332																22.2333	9.02852																	22.2333	8.94753
	22.25	9.65408																22.25	9.0283																	22.25	8.95573
	22.2667	9.6535																22.2667	9.02807																	22.2667	8.96574
	22.2833	9.65335																22.2833	9.02798																	22.2833	8.97624
	22.3	9.65402																22.3	9.02771																	22.3	8.98728
	22.3167	9.65544																22.3167	9.02758																	22.3167	8.99723
	22.3333	9.65658																22.3333	9.02774																	22.3333	9.00809
	22.35	9.65585																22.35	9.02769																	22.35	9.019
	22.3667	9.65585																22.3667	9.02764																	22.3667	9.02765
	22.3833	9.65592																22.3833	9.02748																	22.3833	9.03712
	22.4	9.65677																22.4	9.02736																	22.4	9.04447
	22.4167	9.65828																22.4167	9.02759																	22.4167	9.05071
	22.4333	9.65866																22.4333	9.02763																	22.4333	9.05896
	22.45	9.65827																22.45	9.02737																	22.45	9.06766
	22.4667	9.6574																22.4667	9.02743																	22.4667	9.07486
	22.4833	9.65591																22.4833	9.0275																	22.4833	9.08027
	22.5	9.65512																22.5	9.02768																	22.5	9.08521
	22.5167	9.65613																22.5167	9.02779																	22.5167	9.08952
	22.5333	9.6572																22.5333	9.02792																	22.5333	9.09456
	22.55	9.65925																22.55	9.02792																	22.55	9.09896
	22.5667	9.65879																22.5667	9.02809																	22.5667	9.10324
	22.5833	9.65659																22.5833	9.0285																	22.5833	9.1048
	22.6	9.65622																22.6	9.02872																	22.6	9.10599
	22.6167	9.65667																22.6167	9.02861																	22.6167	9.1083
	22.6333	9.65664																22.6333	9.02843																	22.6333	9.11088
	22.65	9.65582																22.65	9.02862																	22.65	9.11266
	22.6667	9.65529																22.6667	9.02895																	22.6667	9.1135
	22.6833	9.65475																22.6833	9.02918																	22.6833	9.11435
	22.7	9.65313																22.7	9.02946																	22.7	9.11564
	22.7167	9.65195																22.7167	9.02985																	22.7167	9.11707
	22.7333	9.6507																22.7333	9.03019																	22.7333	9.11817
	22.75	9.65118																22.75	9.03047																	22.75	9.11844
	22.7667	9.65182																22.7667	9.03086																	22.7667	9.11887
	22.7833	9.6523																22.7833	9.03108																	22.7833	9.11933
	22.8	9.65151																22.8	9.03104																	22.8	9.11932
	22.8167	9.65112																22.8167	9.03084																	22.8167	9.11902
	22.8333	9.65081																22.8333	9.03094																	22.8333	9.11858
	22.85	9.65005																22.85	9.03116																	22.85	9.11789
	22.8667	9.65026																22.8667	9.03126																	22.8667	9.11729
	22.8833	9.64984																22.8833	9.03129																	22.8833	9.11707
	22.9	9.64958																22.9	9.03136																	22.9	9.11725
	22.9167	9.65001																22.9167	9.03154																	22.9167	9.11763
	22.9333	9.65012																22.9333	9.03181																	22.9333	9.11774
	22.95	9.64922																22.95	9.03206																	22.95	9.11738
	22.9667	9.64903																22.9667	9.03212																	22.9667	9.11725
	22.9833	9.64888																22.9833	9.03192																	22.9833	9.11712
	23	9.64866																23	9.03173																	23	9.11709
	23.0167	9.64929																23.0167	9.03166																	23.0167	9.11741
	23.0333	9.64978																23.0333	9.03149																	23.0333	9.1175
	23.05	9.64899																23.05	9.03144																	23.05	9.11724
	23.0667	9.64845																23.0667	9.03143																	23.0667	9.11688
	23.0833	9.64814																23.0833	9.03149																	23.0833	9.11693
	23.1	9.64823																23.1	9.03142																	23.1	9.11652
	23.1167	9.64797																23.1167	9.03136																	23.1167	9.11589
	23.1333	9.6481																23.1333	9.03141																	23.1333	9.11571
	23.15	9.64845																23.15	9.0313																	23.15	9.1161
	23.1667	9.64849																23.1667	9.03126																	23.1667	9.11643
	23.1833	9.64841																23.1833	9.03119																	23.1833	9.11728
	23.2	9.64812																23.2	9.03122																	23.2	9.11852
	23.2167	9.6477																23.2167	9.03128																	23.2167	9.11949
	23.2333	9.64708																23.2333	9.03123																	23.2333	9.11975
	23.25	9.64648																23.25	9.03106																	23.25	9.11928
	23.2667	9.64709																23.2667	9.03105																	23.2667	9.11849
	23.2833	9.64815																23.2833	9.03102																	23.2833	9.11784
	23.3	9.64879																23.3	9.03116																	23.3	9.11678
	23.3167	9.64913																23.3167	9.0314																	23.3167	9.11608
	23.3333	9.64982																23.3333	9.03156																	23.3333	9.11575
	23.35	9.6501																23.35	9.03157																	23.35	9.11513
	23.3667	9.65053																23.3667	9.03165																	23.3667	9.11525
	23.3833	9.65084																23.3833	9.03162																	23.3833	9.11534
	23.4	9.65072																23.4	9.03151																	23.4	9.11533
	23.4167	9.65108																23.4167	9.03184																	23.4167	9.11504
	23.4333	9.6519																23.4333	9.03218																	23.4333	9.11502
	23.45	9.65181																23.45	9.03217																	23.45	9.11488
	23.4667	9.6522																23.4667	9.03237																	23.4667	9.11468
	23.4833	9.65298																23.4833	9.03257																	23.4833	9.11453
	23.5	9.65357																23.5	9.03229																	23.5	9.11465
	23.5167	9.65417																23.5167	9.03047																	23.5167	9.11472
	23.5333	9.65489																23.5333	9.02913																	23.5333	9.11465
	23.55	9.65576																23.55	9.02225																	23.55	9.11445
	23.5667	9.65634																23.5667	9.01773																	23.5667	9.11433
	23.5833	9.65687																23.5833	9.01001																	23.5833	9.11486
	23.6	9.65731																23.6	9.00721																	23.6	9.1159
	23.6167	9.65746																23.6167	9.00918																	23.6167	9.1173
	23.6333	9.65734																23.6333	9.01052																	23.6333	9.11868
	23.65	9.65724																23.65	9.01534																	23.65	9.11967
	23.6667	9.65685																23.6667	9.02119																	23.6667	9.12047
	23.6833	9.65623																23.6833	9.02421																	23.6833	9.12116
	23.7	9.65581																23.7	9.02569																	23.7	9.12167
	23.7167	9.65586																23.7167	9.0271																	23.7167	9.12236
	23.7333	9.65572																23.7333	9.02869																	23.7333	9.12332
	23.75	9.65535																23.75	9.03051																	23.75	9.12428
	23.7667	9.65482																23.7667	9.03154																	23.7667	9.1252
	23.7833	9.6545																23.7833	9.03201																	23.7833	9.12602
	23.8	9.65373																23.8	9.03347																	23.8	9.12648
	23.8167	9.65329																23.8167	9.03421																	23.8167	9.12627
	23.8333	9.65413																23.8333	9.03428																	23.8333	9.12615
	23.85	9.65458																23.85	9.03421																	23.85	9.12609
	23.8667	9.65472																23.8667	9.03391																	23.8667	9.1258
	23.8833	9.65464																23.8833	9.0338																	23.8833	9.12543
	23.9	9.65448																23.9	9.03377																	23.9	9.12534
	23.9167	9.65399																23.9167	9.03413																	23.9167	9.12517
	23.9333	9.65292																23.9333	9.03445																	23.9333	9.12509
	23.95	9.65278																23.95	9.03452																	23.95	9.12459
	23.9667	9.65367																23.9667	9.03453																	23.9667	9.12428
	23.9833	9.65407																23.9833	9.03391																	23.9833	9.12425
	24	9.65459																24	9.03323																	24	9.12439
	24.0167	9.65508																24.0167	9.03313																	24.0167	9.12438
	24.0333	9.65573																24.0333	9.03286																	24.0333	9.12457
	24.05	9.65615																24.05	9.03254																	24.05	9.12489
	24.0667	9.6563																24.0667	9.03253																	24.0667	9.12482
	24.0833	9.65644																24.0833	9.03245																	24.0833	9.12439
	24.1	9.65742																24.1	9.0327																	24.1	9.12381
	24.1167	9.65839																24.1167	9.03289																	24.1167	9.1236
	24.1333	9.65853																24.1333	9.0328																	24.1333	9.12368
	24.15	9.65816																24.15	9.03256																	24.15	9.12426
	24.1667	9.65779																24.1667	9.03251																	24.1667	9.12457
	24.1833	9.65735																24.1833	9.03264																	24.1833	9.12444
	24.2	9.65759																24.2	9.03281																	24.2	9.12394
	24.2167	9.65786																24.2167	9.03317																	24.2167	9.12379
	24.2333	9.65733																24.2333	9.03318																	24.2333	9.12416
	24.25	9.65693																24.25	9.03303																	24.25	9.12429
	24.2667	9.65634																24.2667	9.03283																	24.2667	9.12406
	24.2833	9.65558																24.2833	9.03258																	24.2833	9.12398
	24.3	9.655																24.3	9.03236																	24.3	9.12381
	24.3167	9.65558																24.3167	9.03235																	24.3167	9.12332
	24.3333	9.65696																24.3333	9.03241																	24.3333	9.12249
	24.35	9.65688																24.35	9.03246																	24.35	9.12205
	24.3667	9.65677																24.3667	9.03256																	24.3667	9.12149
	24.3833	9.65709																24.3833	9.03251																	24.3833	9.1208
	24.4	9.65556																24.4	9.03241																	24.4	9.12041
	24.4167	9.65529																24.4167	9.03211																	24.4167	9.11973
	24.4333	9.65564																24.4333	9.03179																	24.4333	9.11845
	24.45	9.65591																24.45	9.03164																	24.45	9.11887
	24.4667	9.65747																24.4667	9.03163																	24.4667	9.11836
	24.4833	9.65886																24.4833	9.03193																	24.4833	9.11738
	24.5	9.65342																24.5	9.03214																	24.5	9.11676
	24.5167	9.6471																24.5167	9.0322																	24.5167	9.11883
	24.5333	9.64548																24.5333	9.03227																	24.5333	9.11723
	24.55	9.6413																24.55	9.03224																	24.55	9.11124
	24.5667	9.636																24.5667	9.03231																	24.5667	9.1018
	24.5833	9.6358																24.5833	9.03243																	24.5833	9.09223
	24.6	9.63606																24.6	9.0328																	24.6	9.08388
	24.6167	9.63848																24.6167	9.03283																	24.6167	9.07919
	24.6333	9.64144																24.6333	9.03301																	24.6333	9.0765
	24.65	9.64227																24.65	9.03298																	24.65	9.07505
	24.6667	9.64241																24.6667	9.03294																	24.6667	9.07471
	24.6833	9.64514																24.6833	9.0329																	24.6833	9.07375
	24.7	9.64683																24.7	9.03282																	24.7	9.07298
	24.7167	9.64832																24.7167	9.03293																	24.7167	9.07291
	24.7333	9.64879																24.7333	9.03298																	24.7333	9.07354
	24.75	9.64984																24.75	9.03314																	24.75	9.07453
	24.7667	9.65094																24.7667	9.03336																	24.7667	9.07696
	24.7833	9.65222																24.7833	9.0334																	24.7833	9.07969
	24.8	9.65324																24.8	9.03331																	24.8	9.08379
	24.8167	9.65437																24.8167	9.03323																	24.8167	9.08809
	24.8333	9.65537																24.8333	9.03324																	24.8333	9.09228
	24.85	9.65631																24.85	9.0333																	24.85	9.09617
	24.8667	9.65709																24.8667	9.03326																	24.8667	9.10023
	24.8833	9.65758																24.8833	9.03328																	24.8833	9.10393
	24.9	9.65843																24.9	9.03333																	24.9	9.1082
	24.9167	9.65931																24.9167	9.03343																	24.9167	9.11174
	24.9333	9.65977																24.9333	9.03333																	24.9333	9.11335
	24.95	9.66016																24.95	9.03303																	24.95	9.1156
	24.9667	9.66023																24.9667	9.03275																	24.9667	9.11806
	24.9833	9.66015																24.9833	9.03266																	24.9833	9.12024
	25	9.66055																25	9.03261																	25	9.1221
	25.0167	9.66137																25.0167	9.03273																	25.0167	9.12378
	25.0333	9.66163																25.0333	9.03292																	25.0333	9.12537
	25.05	9.66273																25.05	9.03301																	25.05	9.12683
	25.0667	9.66301																25.0667	9.03326																	25.0667	9.12816
	25.0833	9.66416																25.0833	9.03376																	25.0833	9.12924
	25.1	9.66483																25.1	9.03402																	25.1	9.1298
	25.1167	9.66366																25.1167	9.03428																	25.1167	9.13006
	25.1333	9.66338																25.1333	9.03456																	25.1333	9.13022
	25.15	9.66336																25.15	9.0349																	25.15	9.13049
	25.1667	9.66204																25.1667	9.03504																	25.1667	9.13076
	25.1833	9.65941																25.1833	9.03522																	25.1833	9.13104
	25.2	9.6587																25.2	9.03542																	25.2	9.13093
	25.2167	9.65733																25.2167	9.03559																	25.2167	9.131
	25.2333	9.65587																25.2333	9.03573																	25.2333	9.13152
	25.25	9.65695																25.25	9.03585																	25.25	9.13223
	25.2667	9.65721																25.2667	9.0361																	25.2667	9.13257
	25.2833	9.65547																25.2833	9.03638																	25.2833	9.13273
	25.3	9.65354																25.3	9.03666																	25.3	9.13275
	25.3167	9.65309																25.3167	9.03662																	25.3167	9.13245
	25.3333	9.65202																25.3333	9.03678																	25.3333	9.13219
	25.35	9.65276																25.35	9.03662																	25.35	9.13196
	25.3667	9.65217																25.3667	9.03656																	25.3667	9.13173
	25.3833	9.65218																25.3833	9.03628																	25.3833	9.1313
	25.4	9.65392																25.4	9.03606																	25.4	9.13041
	25.4167	9.65474																25.4167	9.03594																	25.4167	9.12967
	25.4333	9.65625																25.4333	9.03577																	25.4333	9.12889
	25.45	9.65811																25.45	9.03532																	25.45	9.12857
	25.4667	9.65755																25.4667	9.03497																	25.4667	9.12844
	25.4833	9.65721																25.4833	9.0347																	25.4833	9.12804
	25.5	9.65666																25.5	9.03455																	25.5	9.12749
	25.5167	9.65586																25.5167	9.03454																	25.5167	9.12679
	25.5333	9.65519																25.5333	9.03452																	25.5333	9.12601
	25.55	9.65455																25.55	9.03425																	25.55	9.12538
	25.5667	9.65458																25.5667	9.03396																	25.5667	9.12498
	25.5833	9.65464																25.5833	9.03394																	25.5833	9.12451
	25.6	9.65562																25.6	9.03383																	25.6	9.12421
	25.6167	9.65648																25.6167	9.03377																	25.6167	9.12389
	25.6333	9.65539																25.6333	9.03384																	25.6333	9.12379
	25.65	9.6546																25.65	9.03389																	25.65	9.12412
	25.6667	9.65358																25.6667	9.0339																	25.6667	9.12443
	25.6833	9.65243																25.6833	9.03388																	25.6833	9.12467
	25.7	9.65141																25.7	9.03378																	25.7	9.12473
	25.7167	9.65034																25.7167	9.03378																	25.7167	9.12488
	25.7333	9.6505																25.7333	9.03385																	25.7333	9.12526
	25.75	9.65019																25.75	9.03382																	25.75	9.12605
	25.7667	9.65091																25.7667	9.03386																	25.7667	9.12703
	25.7833	9.65127																25.7833	9.03402																	25.7833	9.12739
	25.8	9.65153																25.8	9.03421																	25.8	9.1273
	25.8167	9.64962																25.8167	9.03433																	25.8167	9.12758
	25.8333	9.64939																25.8333	9.03455																	25.8333	9.12799
	25.85	9.6503																25.85	9.03448																	25.85	9.128
	25.8667	9.64938																25.8667	9.03432																	25.8667	9.12827
	25.8833	9.64767																25.8833	9.03444																	25.8833	9.12841
	25.9	9.64789																25.9	9.03436																	25.9	9.12835
	25.9167	9.64893																25.9167	9.03446																	25.9167	9.12854
	25.9333	9.64934																25.9333	9.03457																	25.9333	9.12835
	25.95	9.64874																25.95	9.03473																	25.95	9.12813
	25.9667	9.64947																25.9667	9.03479																	25.9667	9.12802
	25.9833	9.6493																25.9833	9.03538																	25.9833	9.12803
	26	9.64983																26	9.03503																	26	9.12813
	26.0167	9.65025																26.0167	9.03282																	26.0167	9.12813
	26.0333	9.64969																26.0333	9.03215																	26.0333	9.1282
	26.05	9.64906																26.05	9.02708																	26.05	9.12847
	26.0667	9.64963																26.0667	9.02119																	26.0667	9.12882
	26.0833	9.65095																26.0833	9.01684																	26.0833	9.12869
	26.1	9.65157																26.1	9.01721																	26.1	9.12805
	26.1167	9.65181																26.1167	9.01937																	26.1167	9.12735
	26.1333	9.6514																26.1333	9.01954																	26.1333	9.12697
	26.15	9.65125																26.15	9.02145																	26.15	9.12666
	26.1667	9.65146																26.1667	9.02322																	26.1667	9.12618
	26.1833	9.65132																26.1833	9.0252																	26.1833	9.12596
	26.2	9.6512																26.2	9.02724																	26.2	9.12616
	26.2167	9.65163																26.2167	9.02915																	26.2167	9.12639
	26.2333	9.65231																26.2333	9.03055																	26.2333	9.12649
	26.25	9.65266																26.25	9.03242																	26.25	9.12672
	26.2667	9.65196																26.2667	9.03423																	26.2667	9.12708
	26.2833	9.65139																26.2833	9.03624																	26.2833	9.12738
	26.3	9.65126																26.3	9.03731																	26.3	9.12737
	26.3167	9.65139																26.3167	9.03766																	26.3167	9.12705
	26.3333	9.65167																26.3333	9.03853																	26.3333	9.12643
	26.35	9.65218																26.35	9.03974																	26.35	9.12605
	26.3667	9.65313																26.3667	9.04002																	26.3667	9.12605
	26.3833	9.65278																26.3833	9.03999																	26.3833	9.12605
	26.4	9.65244																26.4	9.0404																	26.4	9.12557
	26.4167	9.6522																26.4167	9.04081																	26.4167	9.12505
	26.4333	9.65232																26.4333	9.04094																	26.4333	9.12462
	26.45	9.65256																26.45	9.04098																	26.45	9.12455
	26.4667	9.65233																26.4667	9.04112																	26.4667	9.12464
	26.4833	9.65231																26.4833	9.04097																	26.4833	9.12469
	26.5	9.65258																26.5	9.04076																	26.5	9.12498
	26.5167	9.65292																26.5167	9.04069																	26.5167	9.12527
	26.5333	9.65307																26.5333	9.04064																	26.5333	9.12536
	26.55	9.65349																26.55	9.04043																	26.55	9.12511
	26.5667	9.65369																26.5667	9.04016																	26.5667	9.12486
	26.5833	9.65405																26.5833	9.04003																	26.5833	9.12472
	26.6	9.65475																26.6	9.0399																	26.6	9.12491
	26.6167	9.65578																26.6167	9.03987																	26.6167	9.12553
	26.6333	9.65628																26.6333	9.0399																	26.6333	9.12622
	26.65	9.65647																26.65	9.03989																	26.65	9.12699
	26.6667	9.65664																26.6667	9.03971																	26.6667	9.12794
	26.6833	9.65699																26.6833	9.03952																	26.6833	9.1284
	26.7	9.65768																26.7	9.03951																	26.7	9.12863
	26.7167	9.65819																26.7167	9.03923																	26.7167	9.12893
	26.7333	9.6593																26.7333	9.03887																	26.7333	9.12945
	26.75	9.65983																26.75	9.03866																	26.75	9.1295
	26.7667	9.65974																26.7667	9.03862																	26.7667	9.1296
	26.7833	9.65998																26.7833	9.03859																	26.7833	9.12963
	26.8	9.65991																26.8	9.0386																	26.8	9.12969
	26.8167	9.65967																26.8167	9.03855																	26.8167	9.12966
	26.8333	9.65927																26.8333	9.03828																	26.8333	9.12954
	26.85	9.65875																26.85	9.03806																	26.85	9.12936
	26.8667	9.65846																26.8667	9.03798																	26.8667	9.12918
	26.8833	9.65794																26.8833	9.03783																	26.8833	9.12973
	26.9	9.65816																26.9	9.03767																	26.9	9.12967
	26.9167	9.65759																26.9167	9.03737																	26.9167	9.12834
	26.9333	9.65703																26.9333	9.0372																	26.9333	9.1268
	26.95	9.65613																26.95	9.03731																	26.95	9.12554
	26.9667	9.65543																26.9667	9.03737																	26.9667	9.12451
	26.9833	9.65334																26.9833	9.03733																	26.9833	9.12424
	27	9.65074																27	9.03723																	27	9.12487
	27.0167	9.65227																27.0167	9.03709																	27.0167	9.12317
	27.0333	9.65826																27.0333	9.03687																	27.0333	9.12316
	27.05	9.65687																27.05	9.03686																	27.05	9.12143
	27.0667	9.65166																27.0667	9.03712																	27.0667	9.11189
	27.0833	9.64976																27.0833	9.037																	27.0833	9.10601
	27.1	9.65045																27.1	9.03671																	27.1	9.10273
	27.1167	9.65272																27.1167	9.0368																	27.1167	9.10144
	27.1333	9.65493																27.1333	9.03692																	27.1333	9.10077
	27.15	9.65644																27.15	9.03715																	27.15	9.10203
	27.1667	9.65728																27.1667	9.03734																	27.1667	9.1036
	27.1833	9.65763																27.1833	9.03748																	27.1833	9.10577
	27.2	9.65891																27.2	9.03744																	27.2	9.1069
	27.2167	9.66019																27.2167	9.03733																	27.2167	9.10654
	27.2333	9.66078																27.2333	9.03712																	27.2333	9.10617
	27.25	9.66176																27.25	9.03697																	27.25	9.10757
	27.2667	9.66341																27.2667	9.03679																	27.2667	9.11049
	27.2833	9.66523																27.2833	9.03651																	27.2833	9.11312
	27.3	9.66695																27.3	9.03625																	27.3	9.11531
	27.3167	9.66848																27.3167	9.03635																	27.3167	9.11756
	27.3333	9.66963																27.3333	9.03629																	27.3333	9.11998
	27.35	9.67025																27.35	9.03634																	27.35	9.12253
	27.3667	9.67061																27.3667	9.03643																	27.3667	9.12465
	27.3833	9.67114																27.3833	9.03632																	27.3833	9.12713
	27.4	9.67187																27.4	9.03619																	27.4	9.13008
	27.4167	9.67263																27.4167	9.03629																	27.4167	9.13123
	27.4333	9.6727																27.4333	9.0363																	27.4333	9.13253
	27.45	9.67256																27.45	9.03628																	27.45	9.13395
	27.4667	9.67314																27.4667	9.03614																	27.4667	9.13522
	27.4833	9.67429																27.4833	9.03603																	27.4833	9.13626
	27.5	9.67516																27.5	9.03602																	27.5	9.13673
	27.5167	9.67607																27.5167	9.03603																	27.5167	9.13699
	27.5333	9.67663																27.5333	9.03623																	27.5333	9.1373
	27.55	9.6777																27.55	9.03648																	27.55	9.13832
	27.5667	9.67813																27.5667	9.03685																	27.5667	9.13906
	27.5833	9.67797																27.5833	9.03723																	27.5833	9.13946
	27.6	9.67777																27.6	9.03747																	27.6	9.13949
	27.6167	9.67789																27.6167	9.03772																	27.6167	9.13946
	27.6333	9.67847																27.6333	9.03817																	27.6333	9.13958
	27.65	9.6792																27.65	9.03846																	27.65	9.13965
	27.6667	9.67922																27.6667	9.03881																	27.6667	9.13987
	27.6833	9.67799																27.6833	9.03916																	27.6833	9.13938
	27.7	9.67672																27.7	9.0396																	27.7	9.13872
	27.7167	9.67608																27.7167	9.04017																	27.7167	9.13799
	27.7333	9.67578																27.7333	9.04049																	27.7333	9.13737
	27.75	9.67532																27.75	9.04059																	27.75	9.13721
	27.7667	9.67421																27.7667	9.04065																	27.7667	9.13673
	27.7833	9.67344																27.7833	9.04084																	27.7833	9.13605
	27.8	9.67353																27.8	9.04116																	27.8	9.13535
	27.8167	9.67351																27.8167	9.04136																	27.8167	9.13479
	27.8333	9.67215																27.8333	9.04151																	27.8333	9.13443
	27.85	9.67112																27.85	9.04153																	27.85	9.13425
	27.8667	9.66998																27.8667	9.04138																	27.8667	9.13409
	27.8833	9.66846																27.8833	9.04151																	27.8833	9.13331
	27.9	9.66848																27.9	9.04169																	27.9	9.13173
	27.9167	9.66889																27.9167	9.04146																	27.9167	9.13046
	27.9333	9.6698																27.9333	9.04097																	27.9333	9.12959
	27.95	9.6695																27.95	9.04087																	27.95	9.12943
	27.9667	9.6688																27.9667	9.04059																	27.9667	9.12877
	27.9833	9.66838																27.9833	9.04043																	27.9833	9.12835
	28	9.66915																28	9.04024																	28	9.12769
	28.0167	9.6695																28.0167	9.04006																	28.0167	9.12727
	28.0333	9.66971																28.0333	9.03978																	28.0333	9.12754
	28.05	9.67023																28.05	9.03927																	28.05	9.12665
	28.0667	9.67094																28.0667	9.03891																	28.0667	9.12649
	28.0833	9.67169																28.0833	9.03872																	28.0833	9.12745
	28.1	9.67096																28.1	9.03868																	28.1	9.12801
	28.1167	9.67074																28.1167	9.0385																	28.1167	9.12848
	28.1333	9.67058																28.1333	9.03826																	28.1333	9.1287
	28.15	9.6706																28.15	9.0381																	28.15	9.12869
	28.1667	9.67136																28.1667	9.0379																	28.1667	9.12886
	28.1833	9.6716																28.1833	9.03785																	28.1833	9.12913
	28.2	9.67208																28.2	9.03794																	28.2	9.12917
	28.2167	9.67234																28.2167	9.03773																	28.2167	9.12975
	28.2333	9.67309																28.2333	9.03767																	28.2333	9.13069
	28.25	9.67444																28.25	9.0378																	28.25	9.13107
	28.2667	9.67562																28.2667	9.03774																	28.2667	9.13099
	28.2833	9.67632																28.2833	9.03764																	28.2833	9.13103
	28.3	9.67634																28.3	9.03769																	28.3	9.13121
	28.3167	9.67561																28.3167	9.03772																	28.3167	9.13122
	28.3333	9.67477																28.3333	9.03772																	28.3333	9.13115
	28.35	9.67506																28.35	9.03777																	28.35	9.13128
	28.3667	9.67574																28.3667	9.03786																	28.3667	9.13125
	28.3833	9.67626																28.3833	9.03805																	28.3833	9.13087
	28.4	9.67672																28.4	9.03809																	28.4	9.13042
	28.4167	9.67711																28.4167	9.03816																	28.4167	9.13026
	28.4333	9.67703																28.4333	9.03819																	28.4333	9.13034
	28.45	9.67765																28.45	9.03807																	28.45	9.13029
	28.4667	9.67752																28.4667	9.03858																	28.4667	9.13018
	28.4833	9.67773																28.4833	9.03903																	28.4833	9.13018
	28.5	9.67729																28.5	9.03957																	28.5	9.13019
	28.5167	9.67613																28.5167	9.04025																	28.5167	9.1301
	28.5333	9.67565																28.5333	9.04147																	28.5333	9.12983
	28.55	9.67604																28.55	9.03489																	28.55	9.12958
	28.5667	9.67588																28.5667	9.0224																	28.5667	9.12938
	28.5833	9.67576																28.5833	9.01865																	28.5833	9.12979
	28.6	9.67686																28.6	9.01713																	28.6	9.13007
	28.6167	9.67744																28.6167	9.01915																	28.6167	9.13009
	28.6333	9.67779																28.6333	9.02562																	28.6333	9.13048
	28.65	9.67868																28.65	9.03128																	28.65	9.13112
	28.6667	9.67844																28.6667	9.03442																	28.6667	9.13145
	28.6833	9.67763																28.6833	9.03547																	28.6833	9.13167
	28.7	9.67696																28.7	9.03578																	28.7	9.13182
	28.7167	9.6774																28.7167	9.03706																	28.7167	9.13193
	28.7333	9.67761																28.7333	9.03928																	28.7333	9.1322
	28.75	9.67766																28.75	9.04108																	28.75	9.13257
	28.7667	9.67862																28.7667	9.04274																	28.7667	9.13279
	28.7833	9.67956																28.7833	9.04377																	28.7833	9.13304
	28.8	9.6805																28.8	9.04467																	28.8	9.13298
	28.8167	9.68073																28.8167	9.04503																	28.8167	9.13292
	28.8333	9.68022																28.8333	9.04504																	28.8333	9.13266
	28.85	9.68013																28.85	9.04476																	28.85	9.13205
	28.8667	9.67965																28.8667	9.04473																	28.8667	9.13159
	28.8833	9.6795																28.8833	9.04471																	28.8833	9.13152
	28.9	9.68012																28.9	9.04493																	28.9	9.13187
	28.9167	9.68021																28.9167	9.04547																	28.9167	9.13163
	28.9333	9.68035																28.9333	9.04602																	28.9333	9.13129
	28.95	9.6805																28.95	9.04634																	28.95	9.13129
	28.9667	9.68059																28.9667	9.04641																	28.9667	9.1312
	28.9833	9.68155																28.9833	9.04602																	28.9833	9.13062
	29	9.68145																29	9.04553																	29	9.13022
	29.0167	9.68153																29.0167	9.04502																	29.0167	9.12982
	29.0333	9.6822																29.0333	9.04453																	29.0333	9.12941
	29.05	9.68282																29.05	9.04415																	29.05	9.12921
	29.0667	9.683																29.0667	9.04394																	29.0667	9.12882
	29.0833	9.68228																29.0833	9.04385																	29.0833	9.12826
	29.1	9.68213																29.1	9.04358																	29.1	9.12788
	29.1167	9.68232																29.1167	9.04355																	29.1167	9.12755
	29.1333	9.68219																29.1333	9.0433																	29.1333	9.1275
	29.15	9.68204																29.15	9.04307																	29.15	9.12736
	29.1667	9.682																29.1667	9.04308																	29.1667	9.12752
	29.1833	9.68244																29.1833	9.04303																	29.1833	9.12809
	29.2	9.68219																29.2	9.04275																	29.2	9.12882
	29.2167	9.6818																29.2167	9.04265																	29.2167	9.12937
	29.2333	9.68134																29.2333	9.04265																	29.2333	9.1293
	29.25	9.68185																29.25	9.04258																	29.25	9.12886
	29.2667	9.68287																29.2667	9.04237																	29.2667	9.12857
	29.2833	9.68327																29.2833	9.04222																	29.2833	9.12835
	29.3	9.68365																29.3	9.0422																	29.3	9.12811
	29.3167	9.68351																29.3167	9.04223																	29.3167	9.12827
	29.3333	9.68309																29.3333	9.04212																	29.3333	9.12879
	29.35	9.68255																29.35	9.04208																	29.35	9.12919
	29.3667	9.68198																29.3667	9.04232																	29.3667	9.12953
	29.3833	9.6823																29.3833	9.04227																	29.3833	9.12988
	29.4	9.68273																29.4	9.04211																	29.4	9.13005
	29.4167	9.68295																29.4167	9.04204																	29.4167	9.1303
	29.4333	9.68399																29.4333	9.04224																	29.4333	9.13091
	29.45	9.68447																29.45	9.04245																	29.45	9.1305
	29.4667	9.68408																29.4667	9.04267																	29.4667	9.12953
	29.4833	9.68069																29.4833	9.04282																	29.4833	9.1318
	29.5	9.67785																29.5	9.04274																	29.5	9.13341
	29.5167	9.67646																29.5167	9.04257																	29.5167	9.13216
	29.5333	9.67618																29.5333	9.04237																	29.5333	9.12947
	29.55	9.66703																29.55	9.04242																	29.55	9.12768
	29.5667	9.66075																29.5667	9.04241																	29.5667	9.12601
	29.5833	9.66149																29.5833	9.0422																	29.5833	9.12191
	29.6	9.66548																29.6	9.042																	29.6	9.11742
	29.6167	9.66968																29.6167	9.04186																	29.6167	9.11584
	29.6333	9.67194																29.6333	9.04184																	29.6333	9.11503
	29.65	9.6738																29.65	9.04187																	29.65	9.11538
	29.6667	9.6754																29.6667	9.04188																	29.6667	9.11685
	29.6833	9.67682																29.6833	9.04171																	29.6833	9.11797
	29.7	9.67923																29.7	9.04163																	29.7	9.11896
	29.7167	9.68153																29.7167	9.0417																	29.7167	9.11948
	29.7333	9.68407																29.7333	9.04179																	29.7333	9.12058
	29.75	9.68565																29.75	9.04188																	29.75	9.12174
	29.7667	9.68782																29.7667	9.04174																	29.7667	9.12253
	29.7833	9.69017																29.7833	9.04193																	29.7833	9.12341
	29.8	9.69171																29.8	9.04199																	29.8	9.1248
	29.8167	9.69253																29.8167	9.04218																	29.8167	9.1269
	29.8333	9.69345																29.8333	9.04238																	29.8333	9.1293
	29.85	9.6935																29.85	9.04282																	29.85	9.13143
	29.8667	9.69368																29.8667	9.04325																	29.8667	9.13348
	29.8833	9.69441																29.8833	9.04349																	29.8833	9.13562
	29.9	9.69522																29.9	9.04364																	29.9	9.13774
	29.9167	9.69633																29.9167	9.04384																	29.9167	9.13849
	29.9333	9.6971																29.9333	9.04398																	29.9333	9.13976
	29.95	9.69818																29.95	9.04408																	29.95	9.14101
	29.9667	9.69849																29.9667	9.04425																	29.9667	9.14197
	29.9833	9.69799																29.9833	9.04424																	29.9833	9.14297
	30	9.69712																30	9.04396																	30	9.144
	30.0167	9.6964																30.0167	9.04401																	30.0167	9.14482
	30.0333	9.69621																30.0333	9.04388																	30.0333	9.14508
	30.05	9.69604																30.05	9.04373																	30.05	9.14486
	30.0667	9.69606																30.0667	9.04337																	30.0667	9.14382
	30.0833	9.69638																30.0833	9.04298																	30.0833	9.143
	30.1	9.69815																30.1	9.04262																	30.1	9.14226
	30.1167	9.7003																30.1167	9.04237																	30.1167	9.14209
	30.1333	9.7006																30.1333	9.04236																	30.1333	9.14197
	30.15	9.70029																30.15	9.04234																	30.15	9.14218
	30.1667	9.69942																30.1667	9.04229																	30.1667	9.14231
	30.1833	9.69843																30.1833	9.04191																	30.1833	9.14217
	30.2	9.69669																30.2	9.04153																	30.2	9.14152
	30.2167	9.6958																30.2167	9.04134																	30.2167	9.14117
	30.2333	9.69573																30.2333	9.04127																	30.2333	9.14089
	30.25	9.6968																30.25	9.04111																	30.25	9.14068
	30.2667	9.69728																30.2667	9.0411																	30.2667	9.14024
	30.2833	9.69695																30.2833	9.04135																	30.2833	9.1396
	30.3	9.69697																30.3	9.04156																	30.3	9.1387
	30.3167	9.69772																30.3167	9.04166																	30.3167	9.13812
	30.3333	9.69755																30.3333	9.0417																	30.3333	9.13753
	30.35	9.69763																30.35	9.04189																	30.35	9.13768
	30.3667	9.69696																30.3667	9.04204																	30.3667	9.13765
	30.3833	9.69566																30.3833	9.04228																	30.3833	9.13806
	30.4	9.69449																30.4	9.0428																	30.4	9.13875
	30.4167	9.69431																30.4167	9.04317																	30.4167	9.13934
	30.4333	9.6953																30.4333	9.04332																	30.4333	9.13954
	30.45	9.69555																30.45	9.04347																	30.45	9.13941
	30.4667	9.69502																30.4667	9.04335																	30.4667	9.13936
	30.4833	9.69363																30.4833	9.04325																	30.4833	9.13883
	30.5	9.69353																30.5	9.04332																	30.5	9.13789
	30.5167	9.69354																30.5167	9.0435																	30.5167	9.13718
	30.5333	9.69359																30.5333	9.04375																	30.5333	9.13706
	30.55	9.69384																30.55	9.0438																	30.55	9.13717
	30.5667	9.69404																30.5667	9.04375																	30.5667	9.13694
	30.5833	9.69438																30.5833	9.04371																	30.5833	9.13683
	30.6	9.69429																30.6	9.04364																	30.6	9.13683
	30.6167	9.69368																30.6167	9.04364																	30.6167	9.1368
	30.6333	9.69296																30.6333	9.0436																	30.6333	9.13686
	30.65	9.69271																30.65	9.0436																	30.65	9.13663
	30.6667	9.69232																30.6667	9.04354																	30.6667	9.13634
	30.6833	9.69155																30.6833	9.04341																	30.6833	9.13621
	30.7	9.69068																30.7	9.04331																	30.7	9.13623
	30.7167	9.69035																30.7167	9.04335																	30.7167	9.13585
	30.7333	9.69034																30.7333	9.04317																	30.7333	9.13572
	30.75	9.68998																30.75	9.04321																	30.75	9.13589
	30.7667	9.68965																30.7667	9.04345																	30.7667	9.13614
	30.7833	9.68945																30.7833	9.0435																	30.7833	9.13651
	30.8	9.68891																30.8	9.04356																	30.8	9.13652
	30.8167	9.68869																30.8167	9.04361																	30.8167	9.13659
	30.8333	9.6889																30.8333	9.04366																	30.8333	9.13712
	30.85	9.68876																30.85	9.04374																	30.85	9.13758
	30.8667	9.68861																30.8667	9.0437																	30.8667	9.13756
	30.8833	9.68809																30.8833	9.04366																	30.8833	9.13736
	30.9	9.68759																30.9	9.04371																	30.9	9.13751
	30.9167	9.68689																30.9167	9.04386																	30.9167	9.13771
	30.9333	9.68615																30.9333	9.04405																	30.9333	9.13753
	30.95	9.68619																30.95	9.04445																	30.95	9.13725
	30.9667	9.68696																30.9667	9.04465																	30.9667	9.13699
	30.9833	9.6885																30.9833	9.04466																	30.9833	9.13696
	31	9.68984																31	9.04486																	31	9.13704
	31.0167	9.68999																31.0167	9.04575																	31.0167	9.1369
	31.0333	9.6906																31.0333	9.04588																	31.0333	9.13682
	31.05	9.69172																31.05	9.04368																	31.05	9.13691
	31.0667	9.69249																31.0667	9.03203																	31.0667	9.13668
	31.0833	9.69374																31.0833	9.02581																	31.0833	9.13628
	31.1	9.69502																31.1	9.02356																	31.1	9.13587
	31.1167	9.696																31.1167	9.02555																	31.1167	9.13553
	31.1333	9.69677																31.1333	9.02871																	31.1333	9.13519
	31.15	9.69704																31.15	9.03073																	31.15	9.13481
	31.1667	9.69716																31.1667	9.03228																	31.1667	9.1346
	31.1833	9.69718																31.1833	9.03403																	31.1833	9.13454
	31.2	9.69703																31.2	9.03606																	31.2	9.13422
	31.2167	9.69756																31.2167	9.03767																	31.2167	9.13377
	31.2333	9.69721																31.2333	9.0391																	31.2333	9.13343
	31.25	9.69757																31.25	9.04113																	31.25	9.13315
	31.2667	9.69789																31.2667	9.04314																	31.2667	9.13327
	31.2833	9.69779																31.2833	9.04457																	31.2833	9.13341
	31.3	9.69783																31.3	9.04522																	31.3	9.13372
	31.3167	9.69816																31.3167	9.04563																	31.3167	9.13413
	31.3333	9.6982																31.3333	9.04576																	31.3333	9.13393
	31.35	9.69791																31.35	9.04594																	31.35	9.13399
	31.3667	9.6975																31.3667	9.04623																	31.3667	9.13384
	31.3833	9.69689																31.3833	9.04705																	31.3833	9.13364
	31.4	9.69667																31.4	9.04752																	31.4	9.13371
	31.4167	9.69645																31.4167	9.04759																	31.4167	9.13375
	31.4333	9.696																31.4333	9.0479																	31.4333	9.13382
	31.45	9.69585																31.45	9.04801																	31.45	9.13391
	31.4667	9.69625																31.4667	9.04782																	31.4667	9.13424
	31.4833	9.69649																31.4833	9.04774																	31.4833	9.13433
	31.5	9.69654																31.5	9.04766																	31.5	9.13389
	31.5167	9.69607																31.5167	9.04752																	31.5167	9.13327
	31.5333	9.69605																31.5333	9.04731																	31.5333	9.13324
	31.55	9.69583																31.55	9.04712																	31.55	9.13359
	31.5667	9.69487																31.5667	9.04694																	31.5667	9.13373
	31.5833	9.69396																31.5833	9.04663																	31.5833	9.13377
	31.6	9.69299																31.6	9.04639																	31.6	9.13398
	31.6167	9.6926																31.6167	9.04607																	31.6167	9.13401
	31.6333	9.69202																31.6333	9.04595																	31.6333	9.13343
	31.65	9.69201																31.65	9.04596																	31.65	9.13281
	31.6667	9.69139																31.6667	9.04582																	31.6667	9.13292
	31.6833	9.69164																31.6833	9.04581																	31.6833	9.13303
	31.7	9.69181																31.7	9.04582																	31.7	9.13334
	31.7167	9.69114																31.7167	9.0458																	31.7167	9.13378
	31.7333	9.69024																31.7333	9.04567																	31.7333	9.134
	31.75	9.68948																31.75	9.04546																	31.75	9.13399
	31.7667	9.68899																31.7667	9.04521																	31.7667	9.13408
	31.7833	9.68847																31.7833	9.04509																	31.7833	9.13417
	31.8	9.68722																31.8	9.04511																	31.8	9.13414
	31.8167	9.68729																31.8167	9.04506																	31.8167	9.13419
	31.8333	9.68714																31.8333	9.045																	31.8333	9.13453
	31.85	9.68764																31.85	9.04491																	31.85	9.13479
	31.8667	9.68766																31.8667	9.04489																	31.8667	9.1349
	31.8833	9.68838																31.8833	9.04472																	31.8833	9.13501
	31.9	9.68883																31.9	9.04478																	31.9	9.13509
	31.9167	9.68959																31.9167	9.045																	31.9167	9.13585
	31.9333	9.68927																31.9333	9.04529																	31.9333	9.13662
	31.95	9.6885																31.95	9.0454																	31.95	9.13615
	31.9667	9.69																31.9667	9.04529																	31.9667	9.1351
	31.9833	9.69352																31.9833	9.04516																	31.9833	9.13498
	32	9.69392																32	9.04513																	32	9.13482
	32.0167	9.69434																32.0167	9.04514																	32.0167	9.13483
	32.0333	9.69209																32.0333	9.04513																	32.0333	9.13513
	32.05	9.68937																32.05	9.04503																	32.05	9.13015
	32.0667	9.67803																32.0667	9.045																	32.0667	9.12576
	32.0833	9.67161																32.0833	9.04524																	32.0833	9.12205
	32.1	9.67282																32.1	9.04556																	32.1	9.1204
	32.1167	9.67512																32.1167	9.04594																	32.1167	9.11906
	32.1333	9.67793																32.1333	9.04609																	32.1333	9.11913
	32.15	9.68032																32.15	9.04637																	32.15	9.11949
	32.1667	9.68229																32.1667	9.04649																	32.1667	9.12097
	32.1833	9.68397																32.1833	9.04663																	32.1833	9.12311
	32.2	9.68578																32.2	9.04681																	32.2	9.12442
	32.2167	9.68654																32.2167	9.04708																	32.2167	9.12448
	32.2333	9.68696																32.2333	9.04715																	32.2333	9.12468
	32.25	9.68861																32.25	9.04702																	32.25	9.12523
	32.2667	9.69073																32.2667	9.04682																	32.2667	9.12597
	32.2833	9.69301																32.2833	9.04693																	32.2833	9.12715
	32.3	9.6949																32.3	9.04716																	32.3	9.1284
	32.3167	9.69663																32.3167	9.04734																	32.3167	9.12965
	32.3333	9.69763																32.3333	9.04731																	32.3333	9.13125
	32.35	9.69841																32.35	9.04749																	32.35	9.13308
	32.3667	9.69933																32.3667	9.0479																	32.3667	9.13488
	32.3833	9.69922																32.3833	9.048																	32.3833	9.13647
	32.4	9.69901																32.4	9.048																	32.4	9.13773
	32.4167	9.69914																32.4167	9.04798																	32.4167	9.13893
	32.4333	9.69939																32.4333	9.04774																	32.4333	9.13986
	32.45	9.7001																32.45	9.04751																	32.45	9.14054
	32.4667	9.70075																32.4667	9.0476																	32.4667	9.14103
	32.4833	9.70078																32.4833	9.04774																	32.4833	9.14114
	32.5	9.70129																32.5	9.04762																	32.5	9.14081
	32.5167	9.7017																32.5167	9.04724																	32.5167	9.14037
	32.5333	9.70142																32.5333	9.04699																	32.5333	9.14013
	32.55	9.70061																32.55	9.04672																	32.55	9.14038
	32.5667	9.70043																32.5667	9.04648																	32.5667	9.14086
	32.5833	9.70007																32.5833	9.04642																	32.5833	9.14115
	32.6	9.69992																32.6	9.04661																	32.6	9.14116
	32.6167	9.69975																32.6167	9.04666																	32.6167	9.14113
	32.6333	9.69906																32.6333	9.04655																	32.6333	9.14126
	32.65	9.69819																32.65	9.04655																	32.65	9.14147
	32.6667	9.69829																32.6667	9.04683																	32.6667	9.14088
	32.6833	9.69854																32.6833	9.0469																	32.6833	9.1401
	32.7	9.69849																32.7	9.04682																	32.7	9.1398
	32.7167	9.69913																32.7167	9.0467																	32.7167	9.1394
	32.7333	9.69942																32.7333	9.04665																	32.7333	9.13909
	32.75	9.69948																32.75	9.04686																	32.75	9.13895
	32.7667	9.69905																32.7667	9.04681																	32.7667	9.13894
	32.7833	9.69835																32.7833	9.04668																	32.7833	9.13895
	32.8	9.69761																32.8	9.04669																	32.8	9.13896
	32.8167	9.69784																32.8167	9.04667																	32.8167	9.13931
	32.8333	9.69843																32.8333	9.04676																	32.8333	9.13964
	32.85	9.69896																32.85	9.04679																	32.85	9.13972
	32.8667	9.69932																32.8667	9.04669																	32.8667	9.13964
	32.8833	9.69937																32.8833	9.04668																	32.8833	9.13945
	32.9	9.6993																32.9	9.04682																	32.9	9.1392
	32.9167	9.69897																32.9167	9.04699																	32.9167	9.13904
	32.9333	9.69879																32.9333	9.04698																	32.9333	9.13928
	32.95	9.69804																32.95	9.047																	32.95	9.13953
	32.9667	9.69784																32.9667	9.04705																	32.9667	9.13959
	32.9833	9.69814																32.9833	9.04711																	32.9833	9.13953
	33	9.69818																33	9.04702																	33	9.13982
	33.0167	9.69775																33.0167	9.04705																	33.0167	9.14
	33.0333	9.69742																33.0333	9.04705																	33.0333	9.13957
	33.05	9.69706																33.05	9.04685																	33.05	9.13923
	33.0667	9.69655																33.0667	9.04662																	33.0667	9.13864
	33.0833	9.69629																33.0833	9.04653																	33.0833	9.13826
	33.1	9.69548																33.1	9.04656																	33.1	9.13824
	33.1167	9.69465																33.1167	9.04658																	33.1167	9.13824
	33.1333	9.69356																33.1333	9.04662																	33.1333	9.13806
	33.15	9.69321																33.15	9.04654																	33.15	9.13774
	33.1667	9.69249																33.1667	9.04668																	33.1667	9.13746
	33.1833	9.69187																33.1833	9.04705																	33.1833	9.13762
	33.2	9.69165																33.2	9.04736																	33.2	9.13773
	33.2167	9.69176																33.2167	9.04753																	33.2167	9.13791
	33.2333	9.6921																33.2333	9.04751																	33.2333	9.13794
	33.25	9.69282																33.25	9.04741																	33.25	9.13791
	33.2667	9.69288																33.2667	9.04733																	33.2667	9.13766
	33.2833	9.69308																33.2833	9.04719																	33.2833	9.13735
	33.3	9.69295																33.3	9.04706																	33.3	9.13724
	33.3167	9.6932																33.3167	9.04695																	33.3167	9.13681
	33.3333	9.69298																33.3333	9.04688																	33.3333	9.13647
	33.35	9.69233																33.35	9.04709																	33.35	9.13644
	33.3667	9.69167																33.3667	9.0474																	33.3667	9.13703
[truncated: 970 more rows]
[truncated: 34 more columns]

## Sheet: Figure S3
	Raw plot						Injection plot												Raw plot					Injection plot
Figure S3 (rep 1)	4-26-19-tcdb40uM-udp1mM_X	4-26-19-tcdb40uM-udp1mM_Y						ΔQ (μcal)	Vol. (μL)	Xt (mM)	Mt (mM)	XMT	∆H (cal/mol)	Fit (cal/mol)	Residual (cal/mol)			Figure S3 (rep 2)	5-8-19-tcdb40uM-1mMUDP-3_X	5-8-19-tcdb40uM-1mMUDP-3_Y					ΔQ (μcal)	Vol. (μL)	Xt (mM)	Mt (mM)	XMT	∆H (cal/mol)	Fit (cal/mol)	Residual (cal/mol)
	0.083333	10.2728					1	-1.48145	0.4	0	0.04	0.0473484	-3259.04	-5446.38	2187.33				0.083333	10.0023				1	-1.42259	0.4	0	0.04	0.0473484	-3111.9	-3577.53	465.633
	0.1	10.2712					2	-9.69781	2	0.00189036	0.0399244	0.28545	-4759.75	-4794.41	34.6549				0.1	10.0025				2	-6.65915	2	0.00189036	0.0399244	0.28545	-3240.5	-3246.66	6.15921
	0.116667	10.271					3	-7.99324	2	0.0112889	0.0395484	0.52578	-3907.51	-3861.15	-46.3553				0.116667	10.0026				3	-5.71129	2	0.0112889	0.0395484	0.52578	-2766.59	-2748.02	-18.5774
	0.133333	10.2705					4	-6.45922	2	0.0205979	0.039176	0.76835	-3140.54	-3118.25	-22.2822				0.133333	10.0029				4	-4.72987	2	0.0205979	0.039176	0.76835	-2275.91	-2321.28	45.3714
	0.15	10.27					5	-5.33696	2	0.0298175	0.038807	1.01316	-2579.44	-2535.09	-44.3464				0.15	10.0032				5	-4.20773	2	0.0298175	0.038807	1.01316	-2014.85	-1962.46	-52.3944
	0.166667	10.2696					6	-4.23109	2	0.0389475	0.0384415	1.26021	-2026.53	-2079.18	52.6506				0.166667	10.0033				6	-3.47587	2	0.0389475	0.0384415	1.26021	-1648.94	-1664	15.0649
	0.183333	10.2692					7	-3.66093	2	0.047988	0.0380793	1.5095	-1741.46	-1721.89	-19.5737				0.183333	10.0032				7	-2.8991	2	0.047988	0.0380793	1.5095	-1360.57	-1417.11	56.5427
	0.2	10.2689					8	-2.83915	2	0.056939	0.0377205	1.76102	-1330.59	-1440.12	109.525				0.2	10.003				8	-2.98641	2	0.056939	0.0377205	1.76102	-1404.22	-1213.17	-191.049
	0.216667	10.2691					9	-2.50427	2	0.0658004	0.0373649	2.01478	-1163.16	-1216.01	52.8483				0.216667	10.0027				9	-2.18344	2	0.0658004	0.0373649	2.01478	-1002.75	-1044.48	41.7213
	0.233333	10.2693					10	-2.23084	2	0.0745724	0.0370126	2.27078	-1026.45	-1036.08	9.62376				0.233333	10.0021				10	-1.72689	2	0.0745724	0.0370126	2.27078	-774.49	-904.468	129.977
	0.25	10.2695					11	-2.08764	2	0.0832548	0.0366635	2.52902	-954.855	-890.191	-64.6648				0.25	10.0016				11	-1.65344	2	0.0832548	0.0366635	2.52902	-737.767	-787.738	49.9701
	0.266667	10.2697					12	-1.74502	2	0.0918477	0.0363175	2.7895	-783.556	-770.767	-12.7886				0.266667	10.001				12	-1.69632	2	0.0918477	0.0363175	2.7895	-759.208	-689.899	-69.3088
	0.283333	10.2698					13	-1.50078	2	0.10035	0.0359747	3.05221	-661.443	-672.094	10.6513				0.283333	10.0009				13	-1.35178	2	0.10035	0.0359747	3.05221	-586.945	-607.427	20.4822
	0.3	10.2699					14	-1.30598	2	0.10877	0.0356349	3.31716	-564.049	-589.842	25.7936				0.3	10.001				14	-1.21095	2	0.10877	0.0356349	3.31716	-516.535	-537.502	20.9667
	0.316667	10.2701					15	-1.22954	2	0.11709	0.0352981	3.58435	-525.829	-520.708	-5.12126				0.316667	10.0008				15	-1.14306	2	0.11709	0.0352981	3.58435	-482.592	-477.868	-4.72367
	0.333333	10.2705					16	-1.12728	2	0.12532	0.0349643	3.85378	-474.703	-462.145	-12.5585				0.333333	10.0003				16	-0.86777	2	0.12532	0.0349643	3.85378	-344.951	-426.721	81.7694
	0.35	10.2704					17	-1.1061	2	0.13347	0.0346335	4.12544	-464.113	-412.175	-51.9378				0.35	10.0002				17	-0.80571	2	0.13347	0.0346335	4.12544	-313.925	-382.607	68.6823
	0.366667	10.2699					18	-1.00168	2	0.14153	0.0343055	4.39934	-411.903	-369.248	-42.6543				0.366667	10.0005				18	-1.12455	2	0.14153	0.0343055	4.39934	-473.338	-344.358	-128.98
	0.383333	10.2695					19	-0.97652	2	0.14949	0.0339805	4.67548	-399.324	-332.137	-67.1863				0.383333	10.0004				19	-1.02986	2	0.14949	0.0339805	4.67548	-425.993	-311.023	-114.97
	0.4	10.2693					20	0	0	0.15737	0.0336582	0	0	0	0				0.4	10.0001				20	0	0	0.15737	0.0336582	0	0	0	0
	0.416667	10.2692																	0.416667	9.99967
	0.433333	10.2694																	0.433333	9.99914
	0.45	10.2697																	0.45	9.99825
	0.466667	10.2699																	0.466667	9.99761
	0.483333	10.2701																	0.483333	9.99738
	0.5	10.2705																	0.5	9.99741
	0.516667	10.2702																	0.516667	9.99733
	0.533333	10.2698																	0.533333	9.99774
	0.55	10.2696																	0.55	9.99798
	0.566667	10.2696																	0.566667	9.99808
	0.583333	10.2695																	0.583333	9.9984
	0.6	10.2693																	0.6	9.99882
	0.616667	10.2693																	0.616667	9.99932
	0.633333	10.2692																	0.633333	9.99963
	0.65	10.2695																	0.65	9.99939
	0.666667	10.2699																	0.666667	9.99913
	0.683333	10.2702																	0.683333	9.99886
	0.7	10.2702																	0.7	9.99881
	0.716667	10.2701																	0.716667	9.9989
	0.733333	10.2698																	0.733333	9.99886
	0.75	10.2696																	0.75	9.99881
	0.766667	10.2693																	0.766667	9.99897
	0.783333	10.269																	0.783333	9.99928
	0.8	10.2688																	0.8	9.99979
	0.816667	10.2684																	0.816667	10.0002
	0.833333	10.268																	0.833333	10.0003
	0.85	10.2677																	0.85	10.0002
	0.866667	10.2676																	0.866667	10.0001
	0.883333	10.2675																	0.883333	10.0004
	0.9	10.2675																	0.9	10.0003
	0.916667	10.2673																	0.916667	9.99995
	0.933333	10.2667																	0.933333	9.99958
	0.95	10.2662																	0.95	9.9988
	0.966667	10.2655																	0.966667	9.99857
	0.983333	10.2646																	0.983333	9.99828
	1	10.2643																	1	9.99792
	1.01667	10.2636																	1.01667	9.99778
	1.03333	10.2596																	1.03333	9.99771
	1.05	10.2417																	1.05	9.99794
	1.06667	10.2137																	1.06667	9.99783
	1.08333	10.1858																	1.08333	9.99765
	1.1	10.1686																	1.1	9.99761
	1.11667	10.1637																	1.11667	9.9972
	1.13333	10.1665																	1.13333	9.99634
	1.15	10.1736																	1.15	9.99574
	1.16667	10.1877																	1.16667	9.99544
	1.18333	10.1947																	1.18333	9.9953
	1.2	10.1992																	1.2	9.99489
	1.21667	10.2036																	1.21667	9.99446
	1.23333	10.2055																	1.23333	9.9942
	1.25	10.2143																	1.25	9.9942
	1.26667	10.2224																	1.26667	9.99415
	1.28333	10.228																	1.28333	9.99385
	1.3	10.234																	1.3	9.99366
	1.31667	10.2368																	1.31667	9.99308
	1.33333	10.2384																	1.33333	9.99235
	1.35	10.2402																	1.35	9.99169
	1.36667	10.2422																	1.36667	9.99125
	1.38333	10.244																	1.38333	9.9911
	1.4	10.2455																	1.4	9.99092
	1.41667	10.2469																	1.41667	9.99069
	1.43333	10.248																	1.43333	9.99041
	1.45	10.2493																	1.45	9.99031
	1.46667	10.2505																	1.46667	9.99028
	1.48333	10.2514																	1.48333	9.99028
	1.5	10.2524																	1.5	9.98993
	1.51667	10.2533																	1.51667	9.98947
	1.53333	10.2543																	1.53333	9.98945
	1.55	10.2554																	1.55	9.98926
	1.56667	10.2564																	1.56667	9.98902
	1.58333	10.2572																	1.58333	9.98889
	1.6	10.2579																	1.6	9.9888
	1.61667	10.2584																	1.61667	9.98896
	1.63333	10.2595																	1.63333	9.98921
	1.65	10.2605																	1.65	9.98965
	1.66667	10.2612																	1.66667	9.99011
	1.68333	10.2619																	1.68333	9.99012
	1.7	10.2623																	1.7	9.98991
	1.71667	10.2629																	1.71667	9.98974
	1.73333	10.2633																	1.73333	9.99003
	1.75	10.264																	1.75	9.98983
	1.76667	10.2643																	1.76667	9.9897
	1.78333	10.2643																	1.78333	9.98961
	1.8	10.2644																	1.8	9.98955
	1.81667	10.2645																	1.81667	9.98926
	1.83333	10.2649																	1.83333	9.98872
	1.85	10.2655																	1.85	9.98833
	1.86667	10.2658																	1.86667	9.98864
	1.88333	10.2658																	1.88333	9.98876
	1.9	10.2659																	1.9	9.98849
	1.91667	10.2661																	1.91667	9.98827
	1.93333	10.2659																	1.93333	9.98807
	1.95	10.2658																	1.95	9.98696
	1.96667	10.2655																	1.96667	9.98614
	1.98333	10.2656																	1.98333	9.98458
	2	10.2655																	2	9.98284
	2.01667	10.2657																	2.01667	9.98296
	2.03333	10.2656																	2.03333	9.97917
	2.05	10.2655																	2.05	9.9624
	2.06667	10.2655																	2.06667	9.92831
	2.08333	10.2655																	2.08333	9.90388
	2.1	10.2655																	2.1	9.89378
	2.11667	10.2654																	2.11667	9.88829
	2.13333	10.2653																	2.13333	9.8965
	2.15	10.2651																	2.15	9.90449
	2.16667	10.265																	2.16667	9.91217
	2.18333	10.2647																	2.18333	9.92005
	2.2	10.2647																	2.2	9.93347
	2.21667	10.2648																	2.21667	9.94113
	2.23333	10.2648																	2.23333	9.94477
	2.25	10.2647																	2.25	9.94722
	2.26667	10.2646																	2.26667	9.9492
	2.28333	10.2643																	2.28333	9.95119
	2.3	10.2642																	2.3	9.95425
	2.31667	10.2642																	2.31667	9.95747
	2.33333	10.2642																	2.33333	9.96014
	2.35	10.2641																	2.35	9.96255
	2.36667	10.2641																	2.36667	9.96512
	2.38333	10.2644																	2.38333	9.96676
	2.4	10.2644																	2.4	9.96725
	2.41667	10.2643																	2.41667	9.96759
	2.43333	10.2643																	2.43333	9.96745
	2.45	10.2646																	2.45	9.96712
	2.46667	10.265																	2.46667	9.96755
	2.48333	10.2653																	2.48333	9.96842
	2.5	10.2655																	2.5	9.96889
	2.51667	10.2655																	2.51667	9.96939
	2.53333	10.2658																	2.53333	9.96974
	2.55	10.266																	2.55	9.96952
	2.56667	10.2665																	2.56667	9.9692
	2.58333	10.2671																	2.58333	9.96921
	2.6	10.2678																	2.6	9.96936
	2.61667	10.2684																	2.61667	9.96979
	2.63333	10.2682																	2.63333	9.97033
	2.65	10.2678																	2.65	9.97054
	2.66667	10.2675																	2.66667	9.97141
	2.68333	10.2673																	2.68333	9.9726
	2.7	10.2676																	2.7	9.97369
	2.71667	10.2678																	2.71667	9.97464
	2.73333	10.2674																	2.73333	9.97527
	2.75	10.2671																	2.75	9.97608
	2.76667	10.2668																	2.76667	9.9771
	2.78333	10.2664																	2.78333	9.97813
	2.8	10.266																	2.8	9.97921
	2.81667	10.2655																	2.81667	9.97878
	2.83333	10.2654																	2.83333	9.97806
	2.85	10.2654																	2.85	9.9783
	2.86667	10.2651																	2.86667	9.97872
	2.88333	10.2648																	2.88333	9.97907
	2.9	10.2648																	2.9	9.97801
	2.91667	10.2648																	2.91667	9.9773
	2.93333	10.2646																	2.93333	9.97652
	2.95	10.2645																	2.95	9.97642
	2.96667	10.2645																	2.96667	9.97636
	2.98333	10.2645																	2.98333	9.97579
	3	10.2647																	3	9.97514
	3.01667	10.2654																	3.01667	9.97469
	3.03333	10.2655																	3.03333	9.97461
	3.05	10.2655																	3.05	9.97404
	3.06667	10.2656																	3.06667	9.97408
	3.08333	10.266																	3.08333	9.97407
	3.1	10.2663																	3.1	9.97405
	3.11667	10.2661																	3.11667	9.97392
	3.13333	10.2662																	3.13333	9.97383
	3.15	10.2661																	3.15	9.97371
	3.16667	10.2657																	3.16667	9.97389
	3.18333	10.2657																	3.18333	9.9742
	3.2	10.2655																	3.2	9.97454
	3.21667	10.2656																	3.21667	9.97487
	3.23333	10.2656																	3.23333	9.97535
	3.25	10.2657																	3.25	9.97556
	3.26667	10.2656																	3.26667	9.97548
	3.28333	10.2656																	3.28333	9.97548
	3.3	10.2654																	3.3	9.97543
	3.31667	10.2651																	3.31667	9.97513
	3.33333	10.2648																	3.33333	9.97498
	3.35	10.2647																	3.35	9.97494
	3.36667	10.2646																	3.36667	9.97472
	3.38333	10.2645																	3.38333	9.97458
	3.4	10.2647																	3.4	9.97468
	3.41667	10.265																	3.41667	9.97479
	3.43333	10.2648																	3.43333	9.97502
	3.45	10.2645																	3.45	9.97534
	3.46667	10.265																	3.46667	9.97564
	3.48333	10.2648																	3.48333	9.976
	3.5	10.2641																	3.5	9.97612
	3.51667	10.2655																	3.51667	9.97598
	3.53333	10.2624																	3.53333	9.9755
	3.55	10.2149																	3.55	9.97512
	3.56667	10.1285																	3.56667	9.97485
	3.58333	10.0097																	3.58333	9.97459
	3.6	9.90062																	3.6	9.97449
	3.61667	9.81196																	3.61667	9.97457
	3.63333	9.7564																	3.63333	9.97456
	3.65	9.73677																	3.65	9.97458
	3.66667	9.73767																	3.66667	9.97451
	3.68333	9.74588																	3.68333	9.97457
	3.7	9.76536																	3.7	9.97461
	3.71667	9.78785																	3.71667	9.97429
	3.73333	9.80854																	3.73333	9.97426
	3.75	9.83592																	3.75	9.97428
	3.76667	9.86109																	3.76667	9.97431
	3.78333	9.88302																	3.78333	9.97407
	3.8	9.908																	3.8	9.97399
	3.81667	9.93257																	3.81667	9.9737
	3.83333	9.95319																	3.83333	9.97335
	3.85	9.9781																	3.85	9.97318
	3.86667	10.0031																	3.86667	9.9733
	3.88333	10.0315																	3.88333	9.9732
	3.9	10.057																	3.9	9.97313
	3.91667	10.0767																	3.91667	9.97289
	3.93333	10.0945																	3.93333	9.97252
	3.95	10.1151																	3.95	9.97192
	3.96667	10.1294																	3.96667	9.97148
	3.98333	10.1445																	3.98333	9.97131
	4	10.1545																	4	9.97101
	4.01667	10.1697																	4.01667	9.97059
	4.03333	10.1818																	4.03333	9.97038
	4.05	10.1891																	4.05	9.96996
	4.06667	10.2																	4.06667	9.96932
	4.08333	10.2039																	4.08333	9.96879
	4.1	10.2076																	4.1	9.96836
	4.11667	10.2141																	4.11667	9.96806
	4.13333	10.2173																	4.13333	9.96751
	4.15	10.2229																	4.15	9.96728
	4.16667	10.2259																	4.16667	9.96702
	4.18333	10.228																	4.18333	9.96674
	4.2	10.2295																	4.2	9.96652
	4.21667	10.2311																	4.21667	9.96623
	4.23333	10.237																	4.23333	9.96601
	4.25	10.2469																	4.25	9.96607
	4.26667	10.2527																	4.26667	9.96597
	4.28333	10.2529																	4.28333	9.96586
	4.3	10.2522																	4.3	9.96611
	4.31667	10.2525																	4.31667	9.96612
	4.33333	10.2534																	4.33333	9.96621
	4.35	10.2547																	4.35	9.96639
	4.36667	10.2554																	4.36667	9.96671
	4.38333	10.256																	4.38333	9.96664
	4.4	10.2564																	4.4	9.96695
	4.41667	10.2574																	4.41667	9.96741
	4.43333	10.2584																	4.43333	9.96772
	4.45	10.2595																	4.45	9.96812
	4.46667	10.2604																	4.46667	9.96842
	4.48333	10.2614																	4.48333	9.96842
	4.5	10.2625																	4.5	9.97071
	4.51667	10.2633																	4.51667	9.97292
	4.53333	10.2634																	4.53333	9.96444
	4.55	10.2637																	4.55	9.93965
	4.56667	10.264																	4.56667	9.87665
	4.58333	10.2643																	4.58333	9.77461
	4.6	10.2646																	4.6	9.67745
	4.61667	10.2653																	4.61667	9.6004
	4.63333	10.2657																	4.63333	9.55535
	4.65	10.2658																	4.65	9.53631
	4.66667	10.266																	4.66667	9.53728
	4.68333	10.2663																	4.68333	9.55842
	4.7	10.2665																	4.7	9.58965
	4.71667	10.2666																	4.71667	9.62084
	4.73333	10.2665																	4.73333	9.64889
	4.75	10.2661																	4.75	9.66945
	4.76667	10.2658																	4.76667	9.6924
	4.78333	10.2655																	4.78333	9.71508
	4.8	10.2654																	4.8	9.73737
	4.81667	10.2654																	4.81667	9.75785
	4.83333	10.2655																	4.83333	9.77643
	4.85	10.2655																	4.85	9.7942
	4.86667	10.2655																	4.86667	9.81608
	4.88333	10.2656																	4.88333	9.83304
	4.9	10.2661																	4.9	9.84613
	4.91667	10.2662																	4.91667	9.86018
	4.93333	10.2662																	4.93333	9.87212
	4.95	10.266																	4.95	9.88584
	4.96667	10.2658																	4.96667	9.89896
	4.98333	10.2654																	4.98333	9.90705
	5	10.265																	5	9.91302
	5.01667	10.2647																	5.01667	9.91673
	5.03333	10.2645																	5.03333	9.92092
	5.05	10.2644																	5.05	9.92483
	5.06667	10.2648																	5.06667	9.92871
	5.08333	10.2649																	5.08333	9.93237
	5.1	10.2646																	5.1	9.93527
	5.11667	10.2647																	5.11667	9.93739
	5.13333	10.2651																	5.13333	9.9402
	5.15	10.2652																	5.15	9.94261
	5.16667	10.2647																	5.16667	9.94464
	5.18333	10.2644																	5.18333	9.94729
	5.2	10.2642																	5.2	9.94934
	5.21667	10.2638																	5.21667	9.95073
	5.23333	10.2639																	5.23333	9.95207
	5.25	10.264																	5.25	9.9534
	5.26667	10.2643																	5.26667	9.95458
	5.28333	10.2647																	5.28333	9.95585
	5.3	10.265																	5.3	9.95671
	5.31667	10.2652																	5.31667	9.95694
	5.33333	10.2655																	5.33333	9.95728
	5.35	10.2657																	5.35	9.95774
	5.36667	10.266																	5.36667	9.95808
	5.38333	10.266																	5.38333	9.95858
	5.4	10.2658																	5.4	9.9591
	5.41667	10.2655																	5.41667	9.95924
	5.43333	10.2651																	5.43333	9.95895
	5.45	10.2646																	5.45	9.95876
	5.46667	10.2642																	5.46667	9.95848
	5.48333	10.264																	5.48333	9.95831
	5.5	10.2641																	5.5	9.95841
	5.51667	10.2642																	5.51667	9.95846
	5.53333	10.2643																	5.53333	9.95849
	5.55	10.2642																	5.55	9.95845
	5.56667	10.2638																	5.56667	9.95853
	5.58333	10.2634																	5.58333	9.95908
	5.6	10.263																	5.6	9.95906
	5.61667	10.2625																	5.61667	9.95863
	5.63333	10.2619																	5.63333	9.95813
	5.65	10.2617																	5.65	9.95864
	5.66667	10.2618																	5.66667	9.9588
	5.68333	10.2618																	5.68333	9.95922
	5.7	10.2615																	5.7	9.95987
	5.71667	10.2614																	5.71667	9.96029
	5.73333	10.2613																	5.73333	9.96045
	5.75	10.2614																	5.75	9.9611
	5.76667	10.2617																	5.76667	9.96225
	5.78333	10.2618																	5.78333	9.96269
	5.8	10.2618																	5.8	9.96258
	5.81667	10.2619																	5.81667	9.96213
	5.83333	10.2619																	5.83333	9.96158
	5.85	10.2619																	5.85	9.96109
	5.86667	10.2619																	5.86667	9.96069
	5.88333	10.2622																	5.88333	9.96034
	5.9	10.2625																	5.9	9.96017
	5.91667	10.2623																	5.91667	9.96007
	5.93333	10.2625																	5.93333	9.96052
	5.95	10.2631																	5.95	9.96093
	5.96667	10.2634																	5.96667	9.96124
	5.98333	10.2645																	5.98333	9.96121
	6	10.2653																	6	9.96097
	6.01667	10.2639																	6.01667	9.96061
	6.03333	10.2613																	6.03333	9.96047
	6.05	10.229																	6.05	9.96025
	6.06667	10.1687																	6.06667	9.9607
	6.08333	10.076																	6.08333	9.96069
	6.1	9.97926																	6.1	9.96076
	6.11667	9.90488																	6.11667	9.96104
	6.13333	9.85291																	6.13333	9.96129
	6.15	9.83286																	6.15	9.96163
	6.16667	9.8279																	6.16667	9.96181
	6.18333	9.83513																	6.18333	9.96216
	6.2	9.84859																	6.2	9.9618
	6.21667	9.86252																	6.21667	9.96164
	6.23333	9.88315																	6.23333	9.9615
	6.25	9.90257																	6.25	9.96122
	6.26667	9.92789																	6.26667	9.96074
	6.28333	9.95028																	6.28333	9.96055
	6.3	9.97056																	6.3	9.96026
	6.31667	9.98513																	6.31667	9.95997
	6.33333	10.0036																	6.33333	9.96006
	6.35	10.0288																	6.35	9.96021
	6.36667	10.0469																	6.36667	9.96052
	6.38333	10.0699																	6.38333	9.96048
	6.4	10.0864																	6.4	9.9602
	6.41667	10.1061																	6.41667	9.95989
	6.43333	10.1227																	6.43333	9.95958
	6.45	10.1351																	6.45	9.96009
	6.46667	10.1481																	6.46667	9.96015
	6.48333	10.1613																	6.48333	9.96001
	6.5	10.1685																	6.5	9.96004
	6.51667	10.1778																	6.51667	9.96056
	6.53333	10.1872																	6.53333	9.96146
	6.55	10.1997																	6.55	9.96203
	6.56667	10.2021																	6.56667	9.96207
	6.58333	10.2068																	6.58333	9.96218
	6.6	10.2115																	6.6	9.96182
	6.61667	10.2198																	6.61667	9.96172
	6.63333	10.225																	6.63333	9.96157
	6.65	10.2289																	6.65	9.96086
	6.66667	10.2331																	6.66667	9.96045
	6.68333	10.2365																	6.68333	9.96022
	6.7	10.2392																	6.7	9.95984
	6.71667	10.2416																	6.71667	9.95994
	6.73333	10.2436																	6.73333	9.96013
	6.75	10.2456																	6.75	9.95981
	6.76667	10.2469																	6.76667	9.95894
	6.78333	10.2483																	6.78333	9.9583
	6.8	10.2496																	6.8	9.9579
	6.81667	10.251																	6.81667	9.95774
	6.83333	10.2524																	6.83333	9.95757
	6.85	10.2533																	6.85	9.9572
	6.86667	10.2539																	6.86667	9.95702
	6.88333	10.2546																	6.88333	9.95644
	6.9	10.2553																	6.9	9.95635
	6.91667	10.256																	6.91667	9.95648
	6.93333	10.2565																	6.93333	9.95617
	6.95	10.2569																	6.95	9.95549
	6.96667	10.2575																	6.96667	9.9557
	6.98333	10.2581																	6.98333	9.95702
	7	10.2584																	7	9.95673
	7.01667	10.2586																	7.01667	9.95589
	7.03333	10.2589																	7.03333	9.95396
	7.05	10.259																	7.05	9.93451
	7.06667	10.2592																	7.06667	9.88586
	7.08333	10.2593																	7.08333	9.79938
	7.1	10.2593																	7.1	9.71066
	7.11667	10.2593																	7.11667	9.64186
	7.13333	10.2591																	7.13333	9.59978
	7.15	10.2591																	7.15	9.58278
	7.16667	10.2593																	7.16667	9.58211
	7.18333	10.2597																	7.18333	9.60022
	7.2	10.26																	7.2	9.62488
	7.21667	10.2604																	7.21667	9.65279
	7.23333	10.2609																	7.23333	9.67908
	7.25	10.2612																	7.25	9.70305
	7.26667	10.2611																	7.26667	9.72302
	7.28333	10.2611																	7.28333	9.74282
	7.3	10.2613																	7.3	9.76054
	7.31667	10.2617																	7.31667	9.77575
	7.33333	10.2618																	7.33333	9.79313
	7.35	10.2617																	7.35	9.80862
	7.36667	10.2617																	7.36667	9.82471
	7.38333	10.262																	7.38333	9.84022
	7.4	10.2622																	7.4	9.85278
	7.41667	10.2626																	7.41667	9.86533
	7.43333	10.2627																	7.43333	9.87628
	7.45	10.2632																	7.45	9.88795
	7.46667	10.2629																	7.46667	9.89421
	7.48333	10.2628																	7.48333	9.90605
	7.5	10.2626																	7.5	9.91702
	7.51667	10.2623																	7.51667	9.92336
	7.53333	10.2619																	7.53333	9.9261
	7.55	10.2617																	7.55	9.93011
	7.56667	10.2619																	7.56667	9.93232
	7.58333	10.2619																	7.58333	9.93394
	7.6	10.2619																	7.6	9.93582
	7.61667	10.2621																	7.61667	9.93751
	7.63333	10.2622																	7.63333	9.93907
	7.65	10.262																	7.65	9.94005
	7.66667	10.262																	7.66667	9.94154
	7.68333	10.2616																	7.68333	9.9425
	7.7	10.2611																	7.7	9.94341
	7.71667	10.2611																	7.71667	9.94458
	7.73333	10.2612																	7.73333	9.94558
	7.75	10.2609																	7.75	9.94646
	7.76667	10.2606																	7.76667	9.94727
	7.78333	10.2606																	7.78333	9.94786
	7.8	10.2605																	7.8	9.94821
	7.81667	10.2608																	7.81667	9.94835
	7.83333	10.2613																	7.83333	9.94854
	7.85	10.2615																	7.85	9.94873
	7.86667	10.2613																	7.86667	9.94884
	7.88333	10.2611																	7.88333	9.94894
	7.9	10.2612																	7.9	9.94878
	7.91667	10.2613																	7.91667	9.94888
	7.93333	10.2611																	7.93333	9.94886
	7.95	10.2614																	7.95	9.94894
	7.96667	10.2634																	7.96667	9.94869
	7.98333	10.2635																	7.98333	9.94873
	8	10.2623																	8	9.94876
	8.01667	10.2628																	8.01667	9.94864
	8.03333	10.2615																	8.03333	9.94847
	8.05	10.261																	8.05	9.94834
	8.06667	10.2605																	8.06667	9.94834
	8.08333	10.2606																	8.08333	9.94817
	8.1	10.2608																	8.1	9.94761
	8.11667	10.2608																	8.11667	9.94735
	8.13333	10.2604																	8.13333	9.94741
	8.15	10.2599																	8.15	9.94776
	8.16667	10.2598																	8.16667	9.94804
	8.18333	10.2598																	8.18333	9.94818
	8.2	10.2598																	8.2	9.94813
	8.21667	10.2602																	8.21667	9.94818
	8.23333	10.2606																	8.23333	9.94812
	8.25	10.2609																	8.25	9.94824
	8.26667	10.2611																	8.26667	9.94843
	8.28333	10.261																	8.28333	9.94824
	8.3	10.2607																	8.3	9.94782
	8.31667	10.2605																	8.31667	9.94776
	8.33333	10.2604																	8.33333	9.94791
	8.35	10.2606																	8.35	9.94796
	8.36667	10.2606																	8.36667	9.94809
	8.38333	10.2605																	8.38333	9.94818
	8.4	10.2609																	8.4	9.9479
	8.41667	10.2613																	8.41667	9.94787
	8.43333	10.2606																	8.43333	9.9479
	8.45	10.2602																	8.45	9.94769
	8.46667	10.2603																	8.46667	9.94797
	8.48333	10.2597																	8.48333	9.94843
	8.5	10.259																	8.5	9.94862
	8.51667	10.2573																	8.51667	9.94848
	8.53333	10.2571																	8.53333	9.94847
	8.55	10.2301																	8.55	9.94872
	8.56667	10.175																	8.56667	9.94876
	8.58333	10.0933																	8.58333	9.94867
	8.6	10.0149																	8.6	9.94898
	8.61667	9.95677																	8.61667	9.94895
	8.63333	9.92345																	8.63333	9.94943
	8.65	9.90775																	8.65	9.94952
	8.66667	9.905																	8.66667	9.94964
	8.68333	9.91186																	8.68333	9.94979
	8.7	9.92605																	8.7	9.95008
	8.71667	9.93985																	8.71667	9.95051
	8.73333	9.95374																	8.73333	9.95071
	8.75	9.96631																	8.75	9.95086
	8.76667	9.98108																	8.76667	9.95073
	8.78333	10.001																	8.78333	9.95048
	8.8	10.0225																	8.8	9.95051
	8.81667	10.0375																	8.81667	9.95022
	8.83333	10.0518																	8.83333	9.95028
	8.85	10.0664																	8.85	9.95038
	8.86667	10.0836																	8.86667	9.95061
	8.88333	10.1031																	8.88333	9.95071
	8.9	10.1203																	8.9	9.95057
	8.91667	10.1404																	8.91667	9.95054
	8.93333	10.1519																	8.93333	9.9507
	8.95	10.1598																	8.95	9.95061
	8.96667	10.1691																	8.96667	9.9505
	8.98333	10.1785																	8.98333	9.9504
	9	10.1931																	9	9.95032
	9.01667	10.1992																	9.01667	9.95001
	9.03333	10.209																	9.03333	9.9496
	9.05	10.2121																	9.05	9.94939
	9.06667	10.2129																	9.06667	9.94929
	9.08333	10.2137																	9.08333	9.94907
	9.1	10.2175																	9.1	9.94901
	9.11667	10.2261																	9.11667	9.94874
	9.13333	10.2324																	9.13333	9.94841
	9.15	10.2334																	9.15	9.94828
	9.16667	10.2402																	9.16667	9.94803
	9.18333	10.2422																	9.18333	9.94781
	9.2	10.2425																	9.2	9.9476
	9.21667	10.2438																	9.21667	9.94732
	9.23333	10.2447																	9.23333	9.94703
	9.25	10.2455																	9.25	9.94669
	9.26667	10.2458																	9.26667	9.9465
	9.28333	10.246																	9.28333	9.94643
	9.3	10.2463																	9.3	9.9462
	9.31667	10.2472																	9.31667	9.94605
	9.33333	10.2462																	9.33333	9.94611
	9.35	10.2449																	9.35	9.94628
	9.36667	10.2476																	9.36667	9.94634
	9.38333	10.2538																	9.38333	9.94613
	9.4	10.2618																	9.4	9.94601
	9.41667	10.2632																	9.41667	9.94624
	9.43333	10.2632																	9.43333	9.94658
	9.45	10.2624																	9.45	9.94652
	9.46667	10.2615																	9.46667	9.94694
	9.48333	10.2618																	9.48333	9.94763
	9.5	10.2611																	9.5	9.94964
	9.51667	10.2603																	9.51667	9.94881
	9.53333	10.2599																	9.53333	9.94721
	9.55	10.2593																	9.55	9.93021
	9.56667	10.2585																	9.56667	9.89263
	9.58333	10.2585																	9.58333	9.82381
	9.6	10.2588																	9.6	9.74466
	9.61667	10.2596																	9.61667	9.68068
	9.63333	10.2599																	9.63333	9.63879
	9.65	10.2595																	9.65	9.61824
	9.66667	10.2592																	9.66667	9.61355
	9.68333	10.2587																	9.68333	9.62983
	9.7	10.2585																	9.7	9.65765
	9.71667	10.2593																	9.71667	9.68055
	9.73333	10.259																	9.73333	9.70043
	9.75	10.2585																	9.75	9.71862
	9.76667	10.2593																	9.76667	9.73705
	9.78333	10.2594																	9.78333	9.75759
	9.8	10.2586																	9.8	9.77526
	9.81667	10.2582																	9.81667	9.79186
	9.83333	10.2586																	9.83333	9.8072
	9.85	10.2595																	9.85	9.81575
	9.86667	10.2608																	9.86667	9.83069
	9.88333	10.2604																	9.88333	9.84322
	9.9	10.2605																	9.9	9.85592
	9.91667	10.2606																	9.91667	9.86727
	9.93333	10.2607																	9.93333	9.87697
	9.95	10.2605																	9.95	9.88593
	9.96667	10.2605																	9.96667	9.89453
	9.98333	10.2608																	9.98333	9.9057
	10	10.2609																	10	9.90951
	10.0167	10.2606																	10.0167	9.91221
	10.0333	10.2602																	10.0333	9.91542
	10.05	10.2598																	10.05	9.91863
	10.0667	10.2594																	10.0667	9.92216
	10.0833	10.2592																	10.0833	9.92481
	10.1	10.2592																	10.1	9.9265
	10.1167	10.2591																	10.1167	9.9287
	10.1333	10.2591																	10.1333	9.93098
	10.15	10.2593																	10.15	9.93177
	10.1667	10.26																	10.1667	9.93203
	10.1833	10.2602																	10.1833	9.93261
	10.2	10.2603																	10.2	9.9338
	10.2167	10.2604																	10.2167	9.93496
	10.2333	10.26																	10.2333	9.93595
	10.25	10.2598																	10.25	9.9368
	10.2667	10.2596																	10.2667	9.93725
	10.2833	10.2599																	10.2833	9.93764
	10.3	10.2603																	10.3	9.93792
	10.3167	10.2604																	10.3167	9.93766
	10.3333	10.2604																	10.3333	9.93753
	10.35	10.26																	10.35	9.93763
	10.3667	10.2589																	10.3667	9.93789
	10.3833	10.2586																	10.3833	9.93797
	10.4	10.2588																	10.4	9.93806
	10.4167	10.2587																	10.4167	9.93805
	10.4333	10.2586																	10.4333	9.93817
	10.45	10.2585																	10.45	9.93842
	10.4667	10.2583																	10.4667	9.93855
	10.4833	10.258																	10.4833	9.9387
	10.5	10.2576																	10.5	9.93868
	10.5167	10.2574																	10.5167	9.93851
	10.5333	10.2575																	10.5333	9.93842
	10.55	10.2575																	10.55	9.93819
	10.5667	10.2573																	10.5667	9.93799
	10.5833	10.2573																	10.5833	9.93811
	10.6	10.2571																	10.6	9.93825
	10.6167	10.2572																	10.6167	9.93814
	10.6333	10.2572																	10.6333	9.93789
	10.65	10.2573																	10.65	9.93775
	10.6667	10.2571																	10.6667	9.9376
	10.6833	10.2569																	10.6833	9.93733
	10.7	10.2567																	10.7	9.93691
	10.7167	10.2566																	10.7167	9.93662
	10.7333	10.2563																	10.7333	9.93642
	10.75	10.256																	10.75	9.93624
	10.7667	10.2556																	10.7667	9.93606
	10.7833	10.2553																	10.7833	9.93629
	10.8	10.2555																	10.8	9.93623
	10.8167	10.2556																	10.8167	9.93608
	10.8333	10.2557																	10.8333	9.93603
	10.85	10.2557																	10.85	9.93588
	10.8667	10.2555																	10.8667	9.93566
	10.8833	10.2557																	10.8833	9.93563
	10.9	10.256																	10.9	9.9355
	10.9167	10.2558																	10.9167	9.93522
	10.9333	10.2556																	10.9333	9.93516
	10.95	10.2559																	10.95	9.93531
	10.9667	10.257																	10.9667	9.9357
	10.9833	10.258																	10.9833	9.93585
	11	10.2578																	11	9.93574
	11.0167	10.2575																	11.0167	9.93567
	11.0333	10.2599																	11.0333	9.93561
	11.05	10.2474																	11.05	9.93569
	11.0667	10.213																	11.0667	9.93575
	11.0833	10.1505																	11.0833	9.93584
	11.1	10.0774																	11.1	9.93568
	11.1167	10.016																	11.1167	9.93571
	11.1333	9.98312																	11.1333	9.93591
	11.15	9.97087																	11.15	9.93613
	11.1667	9.9702																	11.1667	9.93637
	11.1833	9.97664																	11.1833	9.93671
	11.2	9.98415																	11.2	9.93703
	11.2167	9.99846																	11.2167	9.93718
	11.2333	10.0111																	11.2333	9.93733
	11.25	10.0201																	11.25	9.93747
	11.2667	10.031																	11.2667	9.93748
	11.2833	10.0431																	11.2833	9.93748
	11.3	10.0531																	11.3	9.93745
	11.3167	10.0633																	11.3167	9.9377
	11.3333	10.0785																	11.3333	9.93833
	11.35	10.0965																	11.35	9.93901
	11.3667	10.1124																	11.3667	9.93972
	11.3833	10.1289																	11.3833	9.94008
	11.4	10.1405																	11.4	9.94037
	11.4167	10.1541																	11.4167	9.94075
	11.4333	10.164																	11.4333	9.94085
	11.45	10.1709																	11.45	9.94089
	11.4667	10.1815																	11.4667	9.94111
	11.4833	10.1884																	11.4833	9.94141
	11.5	10.1924																	11.5	9.94239
	11.5167	10.2002																	11.5167	9.94284
	11.5333	10.2048																	11.5333	9.9435
	11.55	10.2124																	11.55	9.94422
	11.5667	10.2183																	11.5667	9.94503
	11.5833	10.2224																	11.5833	9.94571
	11.6	10.2269																	11.6	9.94559
	11.6167	10.2305																	11.6167	9.946
	11.6333	10.2327																	11.6333	9.94726
	11.65	10.2348																	11.65	9.94785
	11.6667	10.237																	11.6667	9.94725
	11.6833	10.2385																	11.6833	9.94699
	11.7	10.2404																	11.7	9.9469
	11.7167	10.2419																	11.7167	9.94661
	11.7333	10.2428																	11.7333	9.94584
	11.75	10.2438																	11.75	9.94551
	11.7667	10.2453																	11.7667	9.94561
	11.7833	10.2466																	11.7833	9.94582
	11.8	10.2477																	11.8	9.94562
	11.8167	10.2485																	11.8167	9.94473
	11.8333	10.2496																	11.8333	9.94386
	11.85	10.2504																	11.85	9.94315
	11.8667	10.2514																	11.8667	9.94292
	11.8833	10.2519																	11.8833	9.94296
	11.9	10.2527																	11.9	9.94258
	11.9167	10.2532																	11.9167	9.94212
	11.9333	10.2535																	11.9333	9.94131
	11.95	10.2543																	11.95	9.94167
	11.9667	10.2547																	11.9667	9.94176
	11.9833	10.255																	11.9833	9.9414
	12	10.2553																	12	9.94223
	12.0167	10.2558																	12.0167	9.94425
	12.0333	10.2564																	12.0333	9.94174
	12.05	10.2567																	12.05	9.9404
	12.0667	10.257																	12.0667	9.92566
	12.0833	10.2571																	12.0833	9.8931
	12.1	10.257																	12.1	9.82894
	12.1167	10.2567																	12.1167	9.76473
	12.1333	10.2567																	12.1333	9.70969
	12.15	10.2568																	12.15	9.67313
	12.1667	10.2571																	12.1667	9.65551
	12.1833	10.2574																	12.1833	9.65687
	12.2	10.2576																	12.2	9.67205
	12.2167	10.2579																	12.2167	9.69381
	12.2333	10.2577																	12.2333	9.71106
	12.25	10.2571																	12.25	9.72592
	12.2667	10.257																	12.2667	9.74609
	12.2833	10.2568																	12.2833	9.77047
	12.3	10.2568																	12.3	9.78483
	12.3167	10.2564																	12.3167	9.79884
	12.3333	10.2559																	12.3333	9.81256
	12.35	10.2557																	12.35	9.82509
	12.3667	10.256																	12.3667	9.84035
	12.3833	10.2559																	12.3833	9.85275
	12.4	10.2545																	12.4	9.86144
	12.4167	10.2541																	12.4167	9.87105
	12.4333	10.2544																	12.4333	9.87672
	12.45	10.2542																	12.45	9.88212
	12.4667	10.2537																	12.4667	9.88722
	12.4833	10.2527																	12.4833	9.89492
	12.5	10.252																	12.5	9.90535
	12.5167	10.2522																	12.5167	9.90682
	12.5333	10.2526																	12.5333	9.9096
	12.55	10.2528																	12.55	9.9126
	12.5667	10.2529																	12.5667	9.91557
	12.5833	10.2536																	12.5833	9.91834
	12.6	10.2542																	12.6	9.92064
	12.6167	10.2549																	12.6167	9.9229
	12.6333	10.255																	12.6333	9.92452
	12.65	10.2546																	12.65	9.9258
	12.6667	10.2548																	12.6667	9.927
	12.6833	10.2549																	12.6833	9.92826
	12.7	10.2547																	12.7	9.92997
	12.7167	10.2545																	12.7167	9.93196
	12.7333	10.2547																	12.7333	9.93328
	12.75	10.255																	12.75	9.9346
	12.7667	10.2551																	12.7667	9.93514
	12.7833	10.2547																	12.7833	9.93552
	12.8	10.2542																	12.8	9.93549
	12.8167	10.2544																	12.8167	9.93556
	12.8333	10.2548																	12.8333	9.9358
	12.85	10.2551																	12.85	9.93569
	12.8667	10.2547																	12.8667	9.93579
	12.8833	10.2543																	12.8833	9.93592
	12.9	10.2542																	12.9	9.93577
	12.9167	10.2546																	12.9167	9.93551
	12.9333	10.2548																	12.9333	9.93517
	12.95	10.255																	12.95	9.935
	12.9667	10.2551																	12.9667	9.93515
	12.9833	10.2553																	12.9833	9.93537
	13	10.2554																	13	9.93531
	13.0167	10.2555																	13.0167	9.93506
	13.0333	10.2557																	13.0333	9.93459
	13.05	10.2561																	13.05	9.93427
	13.0667	10.2571																	13.0667	9.93437
	13.0833	10.2577																	13.0833	9.93449
	13.1	10.258																	13.1	9.93451
	13.1167	10.2579																	13.1167	9.93432
	13.1333	10.2579																	13.1333	9.93408
	13.15	10.2582																	13.15	9.93385
	13.1667	10.2586																	13.1667	9.9337
	13.1833	10.2591																	13.1833	9.93371
	13.2	10.2598																	13.2	9.93366
	13.2167	10.2597																	13.2167	9.93337
	13.2333	10.2595																	13.2333	9.93325
	13.25	10.2589																	13.25	9.93311
	13.2667	10.2576																	13.2667	9.93294
	13.2833	10.2574																	13.2833	9.93286
	13.3	10.2575																	13.3	9.9328
	13.3167	10.2565																	13.3167	9.93299
	13.3333	10.2551																	13.3333	9.93301
	13.35	10.254																	13.35	9.93327
	13.3667	10.2533																	13.3667	9.93367
	13.3833	10.2529																	13.3833	9.93377
	13.4	10.2524																	13.4	9.93341
	13.4167	10.2516																	13.4167	9.93297
	13.4333	10.2503																	13.4333	9.93293
	13.45	10.2501																	13.45	9.93319
	13.4667	10.2501																	13.4667	9.93322
	13.4833	10.2499																	13.4833	9.9333
	13.5	10.2489																	13.5	9.93346
	13.5167	10.2472																	13.5167	9.9334
	13.5333	10.2509																	13.5333	9.93361
	13.55	10.2384																	13.55	9.93379
	13.5667	10.2059																	13.5667	9.934
	13.5833	10.1574																	13.5833	9.93359
	13.6	10.1																	13.6	9.93341
	13.6167	10.056																	13.6167	9.9337
	13.6333	10.0292																	13.6333	9.9338
	13.65	10.0223																	13.65	9.93342
	13.6667	10.0204																	13.6667	9.93297
	13.6833	10.0247																	13.6833	9.93296
	13.7	10.035																	13.7	9.93346
	13.7167	10.047																	13.7167	9.93407
	13.7333	10.0535																	13.7333	9.93448
	13.75	10.0626																	13.75	9.9343
	13.7667	10.0701																	13.7667	9.93421
	13.7833	10.0798																	13.7833	9.9339
	13.8	10.0953																	13.8	9.93368
	13.8167	10.1095																	13.8167	9.93355
	13.8333	10.1215																	13.8333	9.93331
	13.85	10.1343																	13.85	9.93331
	13.8667	10.1445																	13.8667	9.93337
	13.8833	10.1528																	13.8833	9.93371
	13.9	10.1645																	13.9	9.934
	13.9167	10.1748																	13.9167	9.93419
	13.9333	10.1881																	13.9333	9.93412
	13.95	10.1972																	13.95	9.9339
	13.9667	10.2034																	13.9667	9.93363
	13.9833	10.2047																	13.9833	9.93346
	14	10.2079																	14	9.93305
	14.0167	10.2111																	14.0167	9.93296
	14.0333	10.2143																	14.0333	9.93297
	14.05	10.2183																	14.05	9.93336
	14.0667	10.2214																	14.0667	9.93333
	14.0833	10.2264																	14.0833	9.93334
	14.1	10.2347																	14.1	9.93334
	14.1167	10.236																	14.1167	9.93335
	14.1333	10.2357																	14.1333	9.93327
	14.15	10.2358																	14.15	9.93309
	14.1667	10.2371																	14.1667	9.93305
	14.1833	10.2387																	14.1833	9.93303
	14.2	10.2401																	14.2	9.93298
	14.2167	10.2411																	14.2167	9.93283
	14.2333	10.2417																	14.2333	9.93278
	14.25	10.2425																	14.25	9.93256
	14.2667	10.2437																	14.2667	9.93254
	14.2833	10.2448																	14.2833	9.93267
	14.3	10.2464																	14.3	9.93274
	14.3167	10.2476																	14.3167	9.93263
	14.3333	10.2484																	14.3333	9.93249
	14.35	10.2489																	14.35	9.93238
	14.3667	10.2492																	14.3667	9.93209
	14.3833	10.2521																	14.3833	9.93173
	14.4	10.2553																	14.4	9.93167
	14.4167	10.256																	14.4167	9.93216
	14.4333	10.2548																	14.4333	9.93238
	14.45	10.2532																	14.45	9.93245
	14.4667	10.2531																	14.4667	9.93222
	14.4833	10.2535																	14.4833	9.93134
	14.5	10.2524																	14.5	9.93106
	14.5167	10.2507																	14.5167	9.9329
	14.5333	10.25																	14.5333	9.93132
	14.55	10.2519																	14.55	9.92207
	14.5667	10.2539																	14.5667	9.89581
	14.5833	10.2544																	14.5833	9.84514
	14.6	10.2553																	14.6	9.783
	14.6167	10.2561																	14.6167	9.73293
	14.6333	10.2567																	14.6333	9.70572
	14.65	10.257																	14.65	9.69327
	14.6667	10.257																	14.6667	9.69294
	14.6833	10.2571																	14.6833	9.70427
	14.7	10.257																	14.7	9.71749
	14.7167	10.257																	14.7167	9.73337
	14.7333	10.257																	14.7333	9.75008
	14.75	10.2572																	14.75	9.76949
	14.7667	10.2573																	14.7667	9.78342
	14.7833	10.2572																	14.7833	9.80126
	14.8	10.2574																	14.8	9.81708
	14.8167	10.2575																	14.8167	9.82737
	14.8333	10.2571																	14.8333	9.83579
	14.85	10.257																	14.85	9.84302
	14.8667	10.2569																	14.8667	9.85166
	14.8833	10.2563																	14.8833	9.86313
	14.9	10.2555																	14.9	9.87066
	14.9167	10.2548																	14.9167	9.87655
	14.9333	10.2546																	14.9333	9.8832
	14.95	10.2544																	14.95	9.89036
	14.9667	10.2543																	14.9667	9.89516
	14.9833	10.2546																	14.9833	9.89963
	15	10.2543																	15	9.90394
	15.0167	10.2538																	15.0167	9.90772
	15.0333	10.254																	15.0333	9.91107
	15.05	10.2542																	15.05	9.91319
	15.0667	10.2539																	15.0667	9.91512
	15.0833	10.2534																	15.0833	9.91685
	15.1	10.2535																	15.1	9.918
	15.1167	10.2533																	15.1167	9.91993
	15.1333	10.2531																	15.1333	9.92163
	15.15	10.2528																	15.15	9.92304
	15.1667	10.2531																	15.1667	9.92457
	15.1833	10.2536																	15.1833	9.92596
	15.2	10.2541																	15.2	9.92698
	15.2167	10.2545																	15.2167	9.92782
	15.2333	10.2547																	15.2333	9.92858
	15.25	10.2552																	15.25	9.92924
	15.2667	10.2555																	15.2667	9.92972
	15.2833	10.2553																	15.2833	9.93013
	15.3	10.255																	15.3	9.93063
	15.3167	10.2548																	15.3167	9.93104
	15.3333	10.2545																	15.3333	9.9311
	15.35	10.2543																	15.35	9.93095
	15.3667	10.2545																	15.3667	9.93102
	15.3833	10.2547																	15.3833	9.93117
	15.4	10.2549																	15.4	9.93131
	15.4167	10.2547																	15.4167	9.93145
	15.4333	10.2543																	15.4333	9.93142
	15.45	10.2536																	15.45	9.93134
	15.4667	10.2532																	15.4667	9.93162
	15.4833	10.253																	15.4833	9.93149
	15.5	10.2529																	15.5	9.93149
	15.5167	10.2529																	15.5167	9.9314
	15.5333	10.2529																	15.5333	9.93115
	15.55	10.2525																	15.55	9.93077
	15.5667	10.2522																	15.5667	9.93023
	15.5833	10.252																	15.5833	9.92955
	15.6	10.2521																	15.6	9.92889
	15.6167	10.2522																	15.6167	9.92888
	15.6333	10.2523																	15.6333	9.92887
	15.65	10.2525																	15.65	9.92897
	15.6667	10.2527																	15.6667	9.92919
	15.6833	10.2529																	15.6833	9.92944
	15.7	10.253																	15.7	9.92938
	15.7167	10.2527																	15.7167	9.92916
	15.7333	10.2522																	15.7333	9.92915
	15.75	10.2521																	15.75	9.92914
	15.7667	10.2524																	15.7667	9.92909
	15.7833	10.2527																	15.7833	9.92956
	15.8	10.2528																	15.8	9.92985
	15.8167	10.2526																	15.8167	9.92992
	15.8333	10.252																	15.8333	9.93
	15.85	10.2521																	15.85	9.93012
	15.8667	10.2517																	15.8667	9.93032
	15.8833	10.2513																	15.8833	9.93057
	15.9	10.2513																	15.9	9.93085
	15.9167	10.2525																	15.9167	9.93105
	15.9333	10.2527																	15.9333	9.93096
	15.95	10.2538																	15.95	9.93061
	15.9667	10.2555																	15.9667	9.93036
	15.9833	10.2565																	15.9833	9.93005
	16	10.2571																	16	9.92975
	16.0167	10.2538																	16.0167	9.92958
	16.0333	10.2521																	16.0333	9.92948
	16.05	10.2448																	16.05	9.92943
	16.0667	10.2178																	16.0667	9.92923
	16.0833	10.1793																	16.0833	9.92909
	16.1	10.1275																	16.1	9.92904
	16.1167	10.0857																	16.1167	9.92898
	16.1333	10.0628																	16.1333	9.92892
	16.15	10.0527																	16.15	9.92886
	16.1667	10.0472																	16.1667	9.92877
	16.1833	10.0518																	16.1833	9.92866
	16.2	10.0605																	16.2	9.92865
	16.2167	10.0681																	16.2167	9.92877
	16.2333	10.077																	16.2333	9.9289
	16.25	10.089																	16.25	9.92921
	16.2667	10.0953																	16.2667	9.9295
	16.2833	10.1017																	16.2833	9.92986
	16.3	10.1095																	16.3	9.9301
	16.3167	10.1227																	16.3167	9.93023
	16.3333	10.1324																	16.3333	9.9303
	16.35	10.1458																	16.35	9.93019
	16.3667	10.1579																	16.3667	9.93009
	16.3833	10.1622																	16.3833	9.92983
	16.4	10.172																	16.4	9.92966
	16.4167	10.1837																	16.4167	9.92948
	16.4333	10.1921																	16.4333	9.92924
	16.45	10.1964																	16.45	9.92912
	16.4667	10.2018																	16.4667	9.929
	16.4833	10.2061																	16.4833	9.92903
	16.5	10.2165																	16.5	9.92898
	16.5167	10.2218																	16.5167	9.92902
	16.5333	10.2239																	16.5333	9.92898
	16.55	10.2243																	16.55	9.92875
	16.5667	10.2259																	16.5667	9.92844
	16.5833	10.2271																	16.5833	9.92797
	16.6	10.229																	16.6	9.92773
	16.6167	10.2317																	16.6167	9.92767
	16.6333	10.2382																	16.6333	9.92746
	16.65	10.2436																	16.65	9.92713
	16.6667	10.2443																	16.6667	9.92707
	16.6833	10.244																	16.6833	9.92709
	16.7	10.2445																	16.7	9.92692
	16.7167	10.2447																	16.7167	9.92696
	16.7333	10.2451																	16.7333	9.92669
	16.75	10.2464																	16.75	9.92661
	16.7667	10.2475																	16.7667	9.92649
	16.7833	10.2481																	16.7833	9.92638
	16.8	10.2486																	16.8	9.92652
	16.8167	10.2495																	16.8167	9.92697
	16.8333	10.2504																	16.8333	9.92727
	16.85	10.2506																	16.85	9.92711
	16.8667	10.2505																	16.8667	9.92681
	16.8833	10.2506																	16.8833	9.927
	16.9	10.2505																	16.9	9.92704
	16.9167	10.2503																	16.9167	9.92684
	16.9333	10.2503																	16.9333	9.92698
	16.95	10.2505																	16.95	9.92804
	16.9667	10.2506																	16.9667	9.92909
	16.9833	10.2505																	16.9833	9.92981
	17	10.2504																	17	9.92938
	17.0167	10.25																	17.0167	9.92399
	17.0333	10.2495																	17.0333	9.92181
	17.05	10.2489																	17.05	9.91012
	17.0667	10.2486																	17.0667	9.88182
	17.0833	10.2484																	17.0833	9.8334
	17.1	10.248																	17.1	9.78292
	17.1167	10.2479																	17.1167	9.74502
	17.1333	10.248																	17.1333	9.71748
	17.15	10.2488																	17.15	9.7135
	17.1667	10.249																	17.1667	9.71689
	17.1833	10.249																	17.1833	9.72739
	17.2	10.2489																	17.2	9.74565
	17.2167	10.2485																	17.2167	9.76766
	17.2333	10.2485																	17.2333	9.78364
	17.25	10.2493																	17.25	9.79499
	17.2667	10.2499																	17.2667	9.80752
	17.2833	10.2503																	17.2833	9.81562
	17.3	10.251																	17.3	9.82143
	17.3167	10.2518																	17.3167	9.82892
	17.3333	10.2515																	17.3333	9.84263
	17.35	10.251																	17.35	9.85541
	17.3667	10.2512																	17.3667	9.86283
	17.3833	10.2514																	17.3833	9.87179
	17.4	10.2513																	17.4	9.87962
	17.4167	10.2508																	17.4167	9.88598
	17.4333	10.2503																	17.4333	9.89089
	17.45	10.2501																	17.45	9.89435
	17.4667	10.2505																	17.4667	9.89931
	17.4833	10.251																	17.4833	9.9034
	17.5	10.2511																	17.5	9.906
	17.5167	10.2514																	17.5167	9.91154
	17.5333	10.2511																	17.5333	9.91925
	17.55	10.2513																	17.55	9.91936
	17.5667	10.2513																	17.5667	9.92049
	17.5833	10.2512																	17.5833	9.92224
	17.6	10.2514																	17.6	9.92352
	17.6167	10.2514																	17.6167	9.92479
	17.6333	10.2516																	17.6333	9.92574
	17.65	10.2516																	17.65	9.92617
	17.6667	10.2518																	17.6667	9.9261
	17.6833	10.2523																	17.6833	9.92635
	17.7	10.2526																	17.7	9.9268
	17.7167	10.253																	17.7167	9.92675
	17.7333	10.2533																	17.7333	9.92693
	17.75	10.2533																	17.75	9.92746
	17.7667	10.2535																	17.7667	9.92752
	17.7833	10.2533																	17.7833	9.92777
	17.8	10.2532																	17.8	9.92789
	17.8167	10.2536																	17.8167	9.92785
	17.8333	10.2536																	17.8333	9.92767
	17.85	10.2544																	17.85	9.92762
	17.8667	10.2547																	17.8667	9.92748
	17.8833	10.2541																	17.8833	9.92734
	17.9	10.2498																	17.9	9.92708
	17.9167	10.2438																	17.9167	9.92659
	17.9333	10.2459																	17.9333	9.92613
	17.95	10.2472																	17.95	9.92607
	17.9667	10.2488																	17.9667	9.92591
	17.9833	10.2498																	17.9833	9.92506
	18	10.2504																	18	9.92447
	18.0167	10.2509																	18.0167	9.92442
	18.0333	10.2513																	18.0333	9.92445
	18.05	10.2516																	18.05	9.92448
	18.0667	10.2515																	18.0667	9.92471
	18.0833	10.2518																	18.0833	9.92482
	18.1	10.2526																	18.1	9.9247
	18.1167	10.2532																	18.1167	9.92415
	18.1333	10.2533																	18.1333	9.92395
	18.15	10.2533																	18.15	9.92316
	18.1667	10.2533																	18.1667	9.92291
	18.1833	10.2532																	18.1833	9.92347
	18.2	10.2529																	18.2	9.92414
	18.2167	10.253																	18.2167	9.92432
	18.2333	10.2528																	18.2333	9.92417
	18.25	10.2524																	18.25	9.92459
	18.2667	10.2523																	18.2667	9.92492
	18.2833	10.2524																	18.2833	9.92511
	18.3	10.2522																	18.3	9.92554
	18.3167	10.2521																	18.3167	9.92608
	18.3333	10.2521																	18.3333	9.92637
	18.35	10.2522																	18.35	9.92623
	18.3667	10.2524																	18.3667	9.92611
	18.3833	10.2522																	18.3833	9.92617
	18.4	10.2518																	18.4	9.92637
	18.4167	10.2515																	18.4167	9.92637
	18.4333	10.2517																	18.4333	9.9264
	18.45	10.2523																	18.45	9.92621
	18.4667	10.2519																	18.4667	9.92617
	18.4833	10.2515																	18.4833	9.92578
	18.5	10.251																	18.5	9.9256
	18.5167	10.2495																	18.5167	9.92558
	18.5333	10.2473																	18.5333	9.92565
	18.55	10.2347																	18.55	9.92574
	18.5667	10.2145																	18.5667	9.92571
	18.5833	10.1807																	18.5833	9.92543
	18.6	10.1352																	18.6	9.9252
	18.6167	10.1033																	18.6167	9.92515
	18.6333	10.085																	18.6333	9.92512
	18.65	10.0756																	18.65	9.92507
	18.6667	10.08																	18.6667	9.92503
	18.6833	10.0866																	18.6833	9.92481
	18.7	10.0906																	18.7	9.92491
	18.7167	10.0942																	18.7167	9.92485
	18.7333	10.1037																	18.7333	9.92479
	18.75	10.1091																	18.75	9.92461
	18.7667	10.1096																	18.7667	9.92453
	18.7833	10.1197																	18.7833	9.92436
	18.8	10.1321																	18.8	9.92426
	18.8167	10.1399																	18.8167	9.9245
	18.8333	10.1499																	18.8333	9.92449
	18.85	10.1616																	18.85	9.92409
	18.8667	10.1701																	18.8667	9.9239
	18.8833	10.1825																	18.8833	9.92389
	18.9	10.1875																	18.9	9.92397
	18.9167	10.1955																	18.9167	9.92414
	18.9333	10.2037																	18.9333	9.92419
	18.95	10.2078																	18.95	9.92425
	18.9667	10.2128																	18.9667	9.92428
	18.9833	10.2146																	18.9833	9.92438
	19	10.2168																	19	9.92468
	19.0167	10.22																	19.0167	9.92482
	19.0333	10.2222																	19.0333	9.92484
	19.05	10.2254																	19.05	9.9248
	19.0667	10.2305																	19.0667	9.9247
	19.0833	10.2337																	19.0833	9.92481
	19.1	10.2371																	19.1	9.92505
	19.1167	10.2381																	19.1167	9.92524
	19.1333	10.2399																	19.1333	9.92515
	19.15	10.241																	19.15	9.9248
	19.1667	10.2408																	19.1667	9.92461
	19.1833	10.241																	19.1833	9.92445
	19.2	10.2417																	19.2	9.92463
	19.2167	10.2426																	19.2167	9.92464
	19.2333	10.2434																	19.2333	9.92465
	19.25	10.244																	19.25	9.92447
	19.2667	10.2446																	19.2667	9.92467
	19.2833	10.2446																	19.2833	9.9247
	19.3	10.2459																	19.3	9.92441
	19.3167	10.2467																	19.3167	9.9239
	19.3333	10.2473																	19.3333	9.92419
	19.35	10.2479																	19.35	9.9242
	19.3667	10.2485																	19.3667	9.92422
	19.3833	10.2492																	19.3833	9.92433
	19.4	10.25																	19.4	9.92416
	19.4167	10.2506																	19.4167	9.92424
	19.4333	10.251																	19.4333	9.92517
	19.45	10.2514																	19.45	9.92552
	19.4667	10.2519																	19.4667	9.92598
	19.4833	10.2523																	19.4833	9.92537
	19.5	10.2525																	19.5	9.92393
	19.5167	10.2524																	19.5167	9.92479
	19.5333	10.2522																	19.5333	9.9239
	19.55	10.2523																	19.55	9.91473
	19.5667	10.2523																	19.5667	9.89699
	19.5833	10.2519																	19.5833	9.85903
	19.6	10.2516																	19.6	9.80985
	19.6167	10.2517																	19.6167	9.76518
	19.6333	10.2515																	19.6333	9.73317
	19.65	10.2515																	19.65	9.71924
	19.6667	10.2514																	19.6667	9.7238
	19.6833	10.2509																	19.6833	9.73158
	19.7	10.2502																	19.7	9.74833
	19.7167	10.2496																	19.7167	9.76367
	19.7333	10.2492																	19.7333	9.78158
	19.75	10.2492																	19.75	9.79819
	19.7667	10.2493																	19.7667	9.80974
	19.7833	10.2492																	19.7833	9.81863
	19.8	10.2492																	19.8	9.82816
	19.8167	10.2491																	19.8167	9.83826
	19.8333	10.2491																	19.8333	9.84319
	19.85	10.25																	19.85	9.85154
	19.8667	10.2507																	19.8667	9.8567
	19.8833	10.2509																	19.8833	9.86888
	19.9	10.2511																	19.9	9.87871
	19.9167	10.251																	19.9167	9.88417
	19.9333	10.2522																	19.9333	9.88881
	19.95	10.2538																	19.95	9.89216
	19.9667	10.2552																	19.9667	9.89476
	19.9833	10.2559																	19.9833	9.8973
	20	10.2533																	20	9.90028
	20.0167	10.2494																	20.0167	9.90275
	20.0333	10.2432																	20.0333	9.90461
	20.05	10.2437																	20.05	9.9072
	20.0667	10.2457																	20.0667	9.90929
	20.0833	10.2462																	20.0833	9.90969
	20.1	10.2466																	20.1	9.91038
	20.1167	10.2465																	20.1167	9.9113
	20.1333	10.2466																	20.1333	9.91237
	20.15	10.2471																	20.15	9.91366
	20.1667	10.2479																	20.1667	9.91493
	20.1833	10.2487																	20.1833	9.91571
	20.2	10.249																	20.2	9.91665
	20.2167	10.2495																	20.2167	9.91735
	20.2333	10.25																	20.2333	9.9177
	20.25	10.2499																	20.25	9.91718
	20.2667	10.2498																	20.2667	9.91666
	20.2833	10.2501																	20.2833	9.91637
	20.3	10.2505																	20.3	9.91601
	20.3167	10.251																	20.3167	9.91572
	20.3333	10.2518																	20.3333	9.91579
	20.35	10.2522																	20.35	9.91635
	20.3667	10.2526																	20.3667	9.91635
	20.3833	10.2531																	20.3833	9.91585
	20.4	10.2529																	20.4	9.91552
	20.4167	10.2522																	20.4167	9.91535
	20.4333	10.2513																	20.4333	9.91554
	20.45	10.2505																	20.45	9.9158
	20.4667	10.2501																	20.4667	9.91611
	20.4833	10.2505																	20.4833	9.9162
	20.5	10.2501																	20.5	9.91594
	20.5167	10.2496																	20.5167	9.91566
	20.5333	10.2494																	20.5333	9.91534
	20.55	10.2492																	20.55	9.91514
	20.5667	10.2492																	20.5667	9.91526
	20.5833	10.2485																	20.5833	9.91547
	20.6	10.2479																	20.6	9.91574
	20.6167	10.2478																	20.6167	9.91614
	20.6333	10.247																	20.6333	9.91632
	20.65	10.2467																	20.65	9.91646
	20.6667	10.247																	20.6667	9.91692
	20.6833	10.2469																	20.6833	9.9171
	20.7	10.2467																	20.7	9.91725
	20.7167	10.2469																	20.7167	9.91719
	20.7333	10.2462																	20.7333	9.91695
	20.75	10.2458																	20.75	9.91708
	20.7667	10.2471																	20.7667	9.91727
	20.7833	10.2482																	20.7833	9.91693
	20.8	10.2485																	20.8	9.91669
	20.8167	10.2479																	20.8167	9.91649
	20.8333	10.2465																	20.8333	9.91665
	20.85	10.2464																	20.85	9.91679
	20.8667	10.2471																	20.8667	9.91699
	20.8833	10.2466																	20.8833	9.91711
	20.9	10.2455																	20.9	9.91756
	20.9167	10.2443																	20.9167	9.91799
	20.9333	10.2445																	20.9333	9.91831
	20.95	10.2436																	20.95	9.91841
	20.9667	10.2432																	20.9667	9.91842
	20.9833	10.2458																	20.9833	9.91877
	21	10.2487																	21	9.91877
	21.0167	10.2527																	21.0167	9.91872
	21.0333	10.2602																	21.0333	9.91886
	21.05	10.2565																	21.05	9.91919
	21.0667	10.2322																	21.0667	9.91931
	21.0833	10.195																	21.0833	9.91887
	21.1	10.1545																	21.1	9.91845
	21.1167	10.1218																	21.1167	9.91856
	21.1333	10.1009																	21.1333	9.91862
	21.15	10.0915																	21.15	9.91889
	21.1667	10.0923																	21.1667	9.91897
	21.1833	10.0949																	21.1833	9.91926
	21.2	10.0992																	21.2	9.91922
	21.2167	10.1055																	21.2167	9.91894
	21.2333	10.1146																	21.2333	9.91902
	21.25	10.1191																	21.25	9.91953
	21.2667	10.1267																	21.2667	9.91945
	21.2833	10.1305																	21.2833	9.91883
	21.3	10.1317																	21.3	9.91853
	21.3167	10.1405																	21.3167	9.91836
	21.3333	10.1556																	21.3333	9.91843
	21.35	10.1659																	21.35	9.9183
	21.3667	10.1726																	21.3667	9.9192
	21.3833	10.1789																	21.3833	9.91956
	21.4	10.1881																	21.4	9.91994
	21.4167	10.1956																	21.4167	9.9203
	21.4333	10.2003																	21.4333	9.92004
	21.45	10.2033																	21.45	9.91952
	21.4667	10.2049																	21.4667	9.91928
	21.4833	10.207																	21.4833	9.91909
	21.5	10.2081																	21.5	9.91885
	21.5167	10.2125																	21.5167	9.91834
	21.5333	10.2178																	21.5333	9.91809
	21.55	10.2267																	21.55	9.9183
	21.5667	10.2285																	21.5667	9.91841
	21.5833	10.2299																	21.5833	9.91876
	21.6	10.2307																	21.6	9.91908
	21.6167	10.232																	21.6167	9.91914
	21.6333	10.2331																	21.6333	9.91918
	21.65	10.2338																	21.65	9.91895
	21.6667	10.2343																	21.6667	9.91871
	21.6833	10.2346																	21.6833	9.91863
	21.7	10.235																	21.7	9.91869
	21.7167	10.2357																	21.7167	9.91913
	21.7333	10.2362																	21.7333	9.91932
	21.75	10.2367																	21.75	9.91931
	21.7667	10.2371																	21.7667	9.91912
	21.7833	10.2377																	21.7833	9.91896
	21.8	10.2383																	21.8	9.91904
	21.8167	10.2388																	21.8167	9.91894
	21.8333	10.2391																	21.8333	9.91902
	21.85	10.2392																	21.85	9.91885
	21.8667	10.2395																	21.8667	9.91845
	21.8833	10.2399																	21.8833	9.91818
	21.9	10.2402																	21.9	9.91821
	21.9167	10.2405																	21.9167	9.91839
	21.9333	10.241																	21.9333	9.91843
	21.95	10.2416																	21.95	9.91754
	21.9667	10.2419																	21.9667	9.91682
	21.9833	10.242																	21.9833	9.91761
	22	10.2421																	22	9.91831
	22.0167	10.2423																	22.0167	9.9194
	22.0333	10.2422																	22.0333	9.92172
	22.05	10.2419																	22.05	9.92001
	22.0667	10.2417																	22.0667	9.90056
	22.0833	10.2418																	22.0833	9.86844
	22.1	10.242																	22.1	9.82666
	22.1167	10.2418																	22.1167	9.78766
	22.1333	10.2417																	22.1333	9.7547
	22.15	10.2418																	22.15	9.74243
	22.1667	10.2417																	22.1667	9.74522
	22.1833	10.2413																	22.1833	9.76189
	22.2	10.2407																	22.2	9.77035
	22.2167	10.2403																	22.2167	9.78399
	22.2333	10.2397																	22.2333	9.80089
	22.25	10.2396																	22.25	9.81261
	22.2667	10.2398																	22.2667	9.82173
	22.2833	10.2401																	22.2833	9.82675
	22.3	10.2405																	22.3	9.83369
	22.3167	10.2407																	22.3167	9.84607
	22.3333	10.241																	22.3333	9.85314
	22.35	10.2417																	22.35	9.86086
	22.3667	10.2419																	22.3667	9.86601
	22.3833	10.2422																	22.3833	9.87143
	22.4	10.2425																	22.4	9.87675
	22.4167	10.2427																	22.4167	9.88219
	22.4333	10.2428																	22.4333	9.88694
	22.45	10.243																	22.45	9.89108
	22.4667	10.2431																	22.4667	9.89452
	22.4833	10.2437																	22.4833	9.89666
	22.5	10.2441																	22.5	9.89883
	22.5167	10.2445																	22.5167	9.90072
	22.5333	10.2444																	22.5333	9.90292
	22.55	10.2436																	22.55	9.90562
	22.5667	10.2427																	22.5667	9.90858
	22.5833	10.2424																	22.5833	9.91137
	22.6	10.2417																	22.6	9.91355
	22.6167	10.2407																	22.6167	9.91476
	22.6333	10.2404																	22.6333	9.9163
	22.65	10.2401																	22.65	9.91762
	22.6667	10.2402																	22.6667	9.91915
	22.6833	10.2407																	22.6833	9.92024
	22.7	10.2402																	22.7	9.91991
	22.7167	10.2394																	22.7167	9.9202
	22.7333	10.2387																	22.7333	9.92121
	22.75	10.239																	22.75	9.92215
	22.7667	10.2401																	22.7667	9.92217
	22.7833	10.2408																	22.7833	9.92159
	22.8	10.2416																	22.8	9.92189
	22.8167	10.2425																	22.8167	9.92199
	22.8333	10.2425																	22.8333	9.92174
	22.85	10.2428																	22.85	9.92147
	22.8667	10.2424																	22.8667	9.92078
	22.8833	10.2417																	22.8833	9.9197
	22.9	10.2411																	22.9	9.91948
	22.9167	10.2408																	22.9167	9.91946
	22.9333	10.2412																	22.9333	9.91925
	22.95	10.2409																	22.95	9.91931
	22.9667	10.2407																	22.9667	9.91953
	22.9833	10.2406																	22.9833	9.91955
	23	10.2403																	23	9.91928
	23.0167	10.2395																	23.0167	9.91912
	23.0333	10.2391																	23.0333	9.91894
	23.05	10.2383																	23.05	9.91897
	23.0667	10.2379																	23.0667	9.91896
	23.0833	10.2382																	23.0833	9.91855
	23.1	10.2383																	23.1	9.91791
	23.1167	10.2383																	23.1167	9.9178
	23.1333	10.2384																	23.1333	9.91769
	23.15	10.2385																	23.15	9.91741
	23.1667	10.2385																	23.1667	9.91722
	23.1833	10.2388																	23.1833	9.91714
	23.2	10.2388																	23.2	9.91705
	23.2167	10.2389																	23.2167	9.91701
	23.2333	10.2389																	23.2333	9.91687
	23.25	10.239																	23.25	9.9166
	23.2667	10.2387																	23.2667	9.91706
	23.2833	10.2385																	23.2833	9.91685
	23.3	10.2383																	23.3	9.91682
	23.3167	10.2382																	23.3167	9.91691
	23.3333	10.2381																	23.3333	9.91678
	23.35	10.238																	23.35	9.91655
	23.3667	10.2377																	23.3667	9.91645
	23.3833	10.2375																	23.3833	9.91664
	23.4	10.2373																	23.4	9.91646
	23.4167	10.2371																	23.4167	9.916
	23.4333	10.237																	23.4333	9.9155
	23.45	10.2369																	23.45	9.91551
	23.4667	10.236																	23.4667	9.91574
	23.4833	10.2355																	23.4833	9.91603
	23.5	10.2361																	23.5	9.91642
	23.5167	10.237																	23.5167	9.91642
	23.5333	10.2383																	23.5333	9.91634
	23.55	10.2333																	23.55	9.9161
	23.5667	10.2144																	23.5667	9.91599
	23.5833	10.1864																	23.5833	9.91611
	23.6	10.1539																	23.6	9.91645
	23.6167	10.1258																	23.6167	9.91681
	23.6333	10.1088																	23.6333	9.91712
	23.65	10.0993																	23.65	9.9174
	23.6667	10.1062																	23.6667	9.91791
	23.6833	10.1119																	23.6833	9.91859
	23.7	10.116																	23.7	9.91912
	23.7167	10.1246																	23.7167	9.9195
	23.7333	10.128																	23.7333	9.91948
	23.75	10.1356																	23.75	9.91958
	23.7667	10.1397																	23.7667	9.91952
	23.7833	10.1457																	23.7833	9.91974
	23.8	10.147																	23.8	9.91981
	23.8167	10.1552																	23.8167	9.92016
	23.8333	10.1642																	23.8333	9.9203
	23.85	10.1715																	23.85	9.92053
	23.8667	10.1792																	23.8667	9.92064
	23.8833	10.1867																	23.8833	9.92076
	23.9	10.1915																	23.9	9.92067
	23.9167	10.2002																	23.9167	9.92037
	23.9333	10.2021																	23.9333	9.92022
	23.95	10.2041																	23.95	9.92024
	23.9667	10.2066																	23.9667	9.92032
	23.9833	10.2099																	23.9833	9.92027
	24	10.216																	24	9.92043
	24.0167	10.2195																	24.0167	9.92047
	24.0333	10.2212																	24.0333	9.92027
	24.05	10.2229																	24.05	9.92009
	24.0667	10.2235																	24.0667	9.92013
	24.0833	10.2244																	24.0833	9.92019
	24.1	10.2261																	24.1	9.92006
	24.1167	10.2274																	24.1167	9.91998
	24.1333	10.2284																	24.1333	9.91979
	24.15	10.2292																	24.15	9.91958
	24.1667	10.23																	24.1667	9.91958
	24.1833	10.2335																	24.1833	9.9198
	24.2	10.2355																	24.2	9.92016
	24.2167	10.2365																	24.2167	9.92056
	24.2333	10.2371																	24.2333	9.92069
	24.25	10.2382																	24.25	9.92054
	24.2667	10.2388																	24.2667	9.92054
	24.2833	10.2387																	24.2833	9.92043
	24.3	10.2395																	24.3	9.92029
	24.3167	10.2399																	24.3167	9.92033
	24.3333	10.2394																	24.3333	9.92039
	24.35	10.2389																	24.35	9.92064
	24.3667	10.2388																	24.3667	9.92102
	24.3833	10.2387																	24.3833	9.92126
	24.4	10.2385																	24.4	9.92131
	24.4167	10.2383																	24.4167	9.92142
	24.4333	10.2386																	24.4333	9.92161
	24.45	10.239																	24.45	9.92138
	24.4667	10.2391																	24.4667	9.92126
	24.4833	10.2387																	24.4833	9.92262
	24.5	10.2384																	24.5	9.92346
	24.5167	10.2379																	24.5167	9.92216
	24.5333	10.2375																	24.5333	9.91931
	24.55	10.2376																	24.55	9.91714
	24.5667	10.2378																	24.5667	9.90699
	24.5833	10.2379																	24.5833	9.88625
	24.6	10.2384																	24.6	9.84526
	24.6167	10.2386																	24.6167	9.80716
	24.6333	10.2394																	24.6333	9.77926
	24.65	10.2403																	24.65	9.76662
	24.6667	10.2406																	24.6667	9.79131
	24.6833	10.2406																	24.6833	9.81875
	24.7	10.2402																	24.7	9.83282
	24.7167	10.241																	24.7167	9.83907
	24.7333	10.2408																	24.7333	9.84637
	24.75	10.2404																	24.75	9.85204
	24.7667	10.2403																	24.7667	9.85628
	24.7833	10.2404																	24.7833	9.85988
	24.8	10.2407																	24.8	9.86331
	24.8167	10.2406																	24.8167	9.86704
	24.8333	10.2406																	24.8333	9.87098
	24.85	10.2409																	24.85	9.87572
	24.8667	10.2403																	24.8667	9.87992
	24.8833	10.2397																	24.8833	9.88453
	24.9	10.2391																	24.9	9.89025
	24.9167	10.2389																	24.9167	9.89464
	24.9333	10.2388																	24.9333	9.89793
	24.95	10.2388																	24.95	9.89956
	24.9667	10.2387																	24.9667	9.9008
	24.9833	10.239																	24.9833	9.90322
	25	10.239																	25	9.90533
	25.0167	10.2394																	25.0167	9.90748
	25.0333	10.2395																	25.0333	9.9099
	25.05	10.2393																	25.05	9.9114
	25.0667	10.2395																	25.0667	9.91241
	25.0833	10.2394																	25.0833	9.91333
	25.1	10.2393																	25.1	9.91418
	25.1167	10.2392																	25.1167	9.91464
	25.1333	10.2391																	25.1333	9.91494
	25.15	10.2391																	25.15	9.91551
	25.1667	10.2391																	25.1667	9.91592
	25.1833	10.2393																	25.1833	9.91667
	25.2	10.2395																	25.2	9.91762
	25.2167	10.2396																	25.2167	9.91849
	25.2333	10.2396																	25.2333	9.91927
	25.25	10.2394																	25.25	9.91957
	25.2667	10.2396																	25.2667	9.9199
	25.2833	10.2399																	25.2833	9.91977
	25.3	10.24																	25.3	9.91973
	25.3167	10.2401																	25.3167	9.91977
	25.3333	10.2404																	25.3333	9.91965
	25.35	10.2402																	25.35	9.91966
	25.3667	10.2402																	25.3667	9.91966
	25.3833	10.2401																	25.3833	9.91954
	25.4	10.2402																	25.4	9.91973
	25.4167	10.2406																	25.4167	9.92005
	25.4333	10.2407																	25.4333	9.92015
	25.45	10.2407																	25.45	9.92003
	25.4667	10.2405																	25.4667	9.92003
	25.4833	10.2407																	25.4833	9.9201
	25.5	10.2406																	25.5	9.92014
	25.5167	10.2395																	25.5167	9.92008
	25.5333	10.2392																	25.5333	9.91971
	25.55	10.2394																	25.55	9.9192
	25.5667	10.2393																	25.5667	9.91888
	25.5833	10.2384																	25.5833	9.91853
	25.6	10.2375																	25.6	9.9183
	25.6167	10.237																	25.6167	9.91826
	25.6333	10.2363																	25.6333	9.91844
	25.65	10.2355																	25.65	9.91872
	25.6667	10.2367																	25.6667	9.91861
	25.6833	10.2376																	25.6833	9.91848
	25.7	10.2375																	25.7	9.91846
	25.7167	10.2369																	25.7167	9.91865
	25.7333	10.2372																	25.7333	9.91898
	25.75	10.2378																	25.75	9.91914
	25.7667	10.2385																	25.7667	9.91934
	25.7833	10.2391																	25.7833	9.91927
	25.8	10.2387																	25.8	9.9193
	25.8167	10.2386																	25.8167	9.91919
	25.8333	10.2384																	25.8333	9.91926
	25.85	10.2387																	25.85	9.9197
	25.8667	10.2384																	25.8667	9.91952
	25.8833	10.2382																	25.8833	9.9189
	25.9	10.2383																	25.9	9.91879
	25.9167	10.2388																	25.9167	9.91861
	25.9333	10.2388																	25.9333	9.91848
	25.95	10.2383																	25.95	9.91855
	25.9667	10.2376																	25.9667	9.9184
	25.9833	10.2374																	25.9833	9.91816
	26	10.2366																	26	9.9182
	26.0167	10.2343																	26.0167	9.91838
	26.0333	10.2352																	26.0333	9.91846
	26.05	10.231																	26.05	9.91859
	26.0667	10.2132																	26.0667	9.91877
	26.0833	10.1915																	26.0833	9.91878
	26.1	10.1644																	26.1	9.91855
	26.1167	10.1393																	26.1167	9.91845
	26.1333	10.1234																	26.1333	9.91852
	26.15	10.1237																	26.15	9.91876
	26.1667	10.1238																	26.1667	9.91933
	26.1833	10.1267																	26.1833	9.91972
	26.2	10.1354																	26.2	9.92
	26.2167	10.1421																	26.2167	9.91935
	26.2333	10.1433																	26.2333	9.91904
	26.25	10.1449																	26.25	9.91912
	26.2667	10.1474																	26.2667	9.9195
	26.2833	10.1512																	26.2833	9.9196
	26.3	10.1565																	26.3	9.91956
	26.3167	10.1595																	26.3167	9.91987
	26.3333	10.1662																	26.3333	9.92005
	26.35	10.1814																	26.35	9.9197
	26.3667	10.1846																	26.3667	9.91884
	26.3833	10.1931																	26.3833	9.91896
	26.4	10.1987																	26.4	9.91908
	26.4167	10.2016																	26.4167	9.91946
	26.4333	10.205																	26.4333	9.91952
	26.45	10.2086																	26.45	9.91965
	26.4667	10.2122																	26.4667	9.91965
	26.4833	10.2155																	26.4833	9.91955
	26.5	10.2189																	26.5	9.91955
	26.5167	10.2207																	26.5167	9.91968
	26.5333	10.2222																	26.5333	9.91992
	26.55	10.2236																	26.55	9.91978
	26.5667	10.2241																	26.5667	9.91966
	26.5833	10.2252																	26.5833	9.91969
	26.6	10.227																	26.6	9.91976
	26.6167	10.2286																	26.6167	9.91964
	26.6333	10.2297																	26.6333	9.91931
	26.65	10.2303																	26.65	9.91911
	26.6667	10.2312																	26.6667	9.91876
	26.6833	10.2317																	26.6833	9.91836
	26.7	10.2323																	26.7	9.91791
	26.7167	10.2347																	26.7167	9.9178
	26.7333	10.2362																	26.7333	9.91725
	26.75	10.2363																	26.75	9.91675
	26.7667	10.2366																	26.7667	9.91615
	26.7833	10.2369																	26.7833	9.91549
	26.8	10.2372																	26.8	9.91496
	26.8167	10.2375																	26.8167	9.91467
	26.8333	10.2373																	26.8333	9.91449
	26.85	10.2376																	26.85	9.91453
	26.8667	10.238																	26.8667	9.91439
	26.8833	10.2382																	26.8833	9.9138
	26.9	10.238																	26.9	9.91301
	26.9167	10.2376																	26.9167	9.91272
	26.9333	10.237																	26.9333	9.91261
	26.95	10.237																	26.95	9.9125
	26.9667	10.2369																	26.9667	9.91198
	26.9833	10.2364																	26.9833	9.91263
	27	10.2366																	27	9.91464
	27.0167	10.2374																	27.0167	9.91647
	27.0333	10.2374																	27.0333	9.91616
	27.05	10.2367																	27.05	9.91025
	27.0667	10.2371																	27.0667	9.89931
	27.0833	10.2369																	27.0833	9.8747
	27.1	10.2365																	27.1	9.83811
	27.1167	10.2369																	27.1167	9.80266
	27.1333	10.2372																	27.1333	9.78577
	27.15	10.2372																	27.15	9.77901
	27.1667	10.237																	27.1667	9.78212
	27.1833	10.2376																	27.1833	9.78915
	27.2	10.2383																	27.2	9.7949
	27.2167	10.2386																	27.2167	9.8085
	27.2333	10.2387																	27.2333	9.82351
	27.25	10.2388																	27.25	9.8353
	27.2667	10.2387																	27.2667	9.84636
	27.2833	10.2386																	27.2833	9.85265
	27.3	10.2385																	27.3	9.85819
	27.3167	10.2385																	27.3167	9.86461
	27.3333	10.2388																	27.3333	9.87092
	27.35	10.239																	27.35	9.87732
	27.3667	10.2393																	27.3667	9.88225
	27.3833	10.2394																	27.3833	9.88639
	27.4	10.2395																	27.4	9.89024
	27.4167	10.2395																	27.4167	9.89335
	27.4333	10.2393																	27.4333	9.89756
	27.45	10.2392																	27.45	9.90038
	27.4667	10.2388																	27.4667	9.90232
	27.4833	10.2387																	27.4833	9.90514
	27.5	10.2387																	27.5	9.90795
	27.5167	10.2389																	27.5167	9.91024
	27.5333	10.239																	27.5333	9.91229
	27.55	10.2392																	27.55	9.91311
	27.5667	10.2393																	27.5667	9.91436
	27.5833	10.2395																	27.5833	9.91633
	27.6	10.2396																	27.6	9.91766
	27.6167	10.2397																	27.6167	9.91856
	27.6333	10.2396																	27.6333	9.91921
	27.65	10.2394																	27.65	9.92024
	27.6667	10.2391																	27.6667	9.92087
	27.6833	10.239																	27.6833	9.92128
	27.7	10.239																	27.7	9.92116
	27.7167	10.2391																	27.7167	9.92129
	27.7333	10.239																	27.7333	9.9212
	27.75	10.2391																	27.75	9.92141
	27.7667	10.2392																	27.7667	9.92151
	27.7833	10.2395																	27.7833	9.92159
	27.8	10.2398																	27.8	9.92119
	27.8167	10.2397																	27.8167	9.92062
	27.8333	10.2394																	27.8333	9.91998
	27.85	10.239																	27.85	9.91954
	27.8667	10.2386																	27.8667	9.91938
	27.8833	10.2383																	27.8833	9.91931
	27.9	10.2382																	27.9	9.91903
	27.9167	10.2381																	27.9167	9.91888
	27.9333	10.2382																	27.9333	9.91844
	27.95	10.2384																	27.95	9.9183
	27.9667	10.2383																	27.9667	9.91802
	27.9833	10.238																	27.9833	9.9183
	28	10.2386																	28	9.91841
	28.0167	10.239																	28.0167	9.91842
	28.0333	10.2391																	28.0333	9.91823
	28.05	10.239																	28.05	9.91813
	28.0667	10.2385																	28.0667	9.9177
	28.0833	10.2381																	28.0833	9.91786
	28.1	10.2378																	28.1	9.91786
	28.1167	10.2378																	28.1167	9.91768
	28.1333	10.2377																	28.1333	9.91745
	28.15	10.2378																	28.15	9.9176
	28.1667	10.2381																	28.1667	9.91803
	28.1833	10.2385																	28.1833	9.91841
	28.2	10.2386																	28.2	9.91854
	28.2167	10.2387																	28.2167	9.91863
	28.2333	10.2385																	28.2333	9.91893
	28.25	10.2381																	28.25	9.91897
	28.2667	10.2382																	28.2667	9.91868
	28.2833	10.2379																	28.2833	9.91882
	28.3	10.2377																	28.3	9.91907
	28.3167	10.2375																	28.3167	9.91912
	28.3333	10.2377																	28.3333	9.91916
	28.35	10.2379																	28.35	9.91916
	28.3667	10.2381																	28.3667	9.91893
	28.3833	10.2383																	28.3833	9.91847
	28.4	10.2385																	28.4	9.91821
	28.4167	10.2385																	28.4167	9.91813
	28.4333	10.2382																	28.4333	9.91824
	28.45	10.238																	28.45	9.91856
	28.4667	10.2378																	28.4667	9.91882
	28.4833	10.2383																	28.4833	9.91874
	28.5	10.2395																	28.5	9.91854
	28.5167	10.2391																	28.5167	9.91824
	28.5333	10.2391																	28.5333	9.91812
	28.55	10.2399																	28.55	9.91819
	28.5667	10.2265																	28.5667	9.91803
	28.5833	10.2002																	28.5833	9.9181
	28.6	10.1698																	28.6	9.9183
	28.6167	10.1448																	28.6167	9.9182
	28.6333	10.1319																	28.6333	9.91785
	28.65	10.1308																	28.65	9.9175
	28.6667	10.1296																	28.6667	9.91747
	28.6833	10.1328																	28.6833	9.91787
	28.7	10.1421																	28.7	9.91831
	28.7167	10.1474																	28.7167	9.91836
	28.7333	10.15																	28.7333	9.91845
	28.75	10.1532																	28.75	9.9186
	28.7667	10.1578																	28.7667	9.91865
	28.7833	10.1635																	28.7833	9.9188
	28.8	10.17																	28.8	9.9191
	28.8167	10.1731																	28.8167	9.91967
	28.8333	10.1785																	28.8333	9.92021
	28.85	10.1855																	28.85	9.92071
	28.8667	10.1921																	28.8667	9.92105
	28.8833	10.199																	28.8833	9.92118
	28.9	10.2023																	28.9	9.92107
	28.9167	10.2094																	28.9167	9.92099
	28.9333	10.2117																	28.9333	9.92096
	28.95	10.2128																	28.95	9.92137
	28.9667	10.215																	28.9667	9.92192
	28.9833	10.2172																	28.9833	9.92227
	29	10.2193																	29	9.92247
	29.0167	10.2211																	29.0167	9.92249
	29.0333	10.2229																	29.0333	9.92252
	29.05	10.2244																	29.05	9.92237
	29.0667	10.2257																	29.0667	9.92219
	29.0833	10.2273																	29.0833	9.92195
	29.1	10.2288																	29.1	9.92151
	29.1167	10.2299																	29.1167	9.92111
	29.1333	10.2311																	29.1333	9.92056
	29.15	10.2327																	29.15	9.92014
	29.1667	10.2341																	29.1667	9.91998
	29.1833	10.2353																	29.1833	9.91964
	29.2	10.2365																	29.2	9.91935
	29.2167	10.2372																	29.2167	9.91933
	29.2333	10.2372																	29.2333	9.91921
	29.25	10.2372																	29.25	9.91926
	29.2667	10.2377																	29.2667	9.91931
	29.2833	10.2382																	29.2833	9.91915
	29.3	10.2381																	29.3	9.91886
	29.3167	10.2386																	29.3167	9.91847
	29.3333	10.2386																	29.3333	9.91835
	29.35	10.2381																	29.35	9.91844
	29.3667	10.2377																	29.3667	9.91868
	29.3833	10.2381																	29.3833	9.919
	29.4	10.2388																	29.4	9.91923
	29.4167	10.239																	29.4167	9.91944
	29.4333	10.2388																	29.4333	9.91947
	29.45	10.2387																	29.45	9.9197
	29.4667	10.2389																	29.4667	9.91927
	29.4833	10.2393																	29.4833	9.91898
	29.5	10.2397																	29.5	9.91841
	29.5167	10.2395																	29.5167	9.91975
	29.5333	10.2392																	29.5333	9.91944
	29.55	10.2397																	29.55	9.92289
	29.5667	10.2401																	29.5667	9.91379
	29.5833	10.2404																	29.5833	9.89058
	29.6	10.2406																	29.6	9.86035
	29.6167	10.2408																	29.6167	9.82747
	29.6333	10.2402																	29.6333	9.80259
	29.65	10.2396																	29.65	9.78821
	29.6667	10.2391																	29.6667	9.79135
	29.6833	10.2388																	29.6833	9.80345
	29.7	10.2385																	29.7	9.81015
	29.7167	10.2381																	29.7167	9.81995
	29.7333	10.2378																	29.7333	9.83682
	29.75	10.2379																	29.75	9.84512
	29.7667	10.2377																	29.7667	9.85268
	29.7833	10.2375																	29.7833	9.85939
	29.8	10.2373																	29.8	9.86544
	29.8167	10.2372																	29.8167	9.8694
	29.8333	10.2372																	29.8333	9.87334
	29.85	10.2366																	29.85	9.87733
	29.8667	10.2367																	29.8667	9.88153
	29.8833	10.2367																	29.8833	9.88544
	29.9	10.2375																	29.9	9.88958
	29.9167	10.2379																	29.9167	9.89293
	29.9333	10.238																	29.9333	9.8953
	29.95	10.2383																	29.95	9.89806
	29.9667	10.2385																	29.9667	9.90111
	29.9833	10.2385																	29.9833	9.90398
	30	10.2386																	30	9.906
	30.0167	10.2388																	30.0167	9.90771
	30.0333	10.2394																	30.0333	9.90931
	30.05	10.2401																	30.05	9.91128
	30.0667	10.2403																	30.0667	9.9133
	30.0833	10.2403																	30.0833	9.9146
	30.1	10.2396																	30.1	9.91521
	30.1167	10.2398																	30.1167	9.9161
	30.1333	10.2401																	30.1333	9.91685
	30.15	10.2399																	30.15	9.91754
	30.1667	10.2397																	30.1667	9.91794
	30.1833	10.2392																	30.1833	9.91819
	30.2	10.2394																	30.2	9.91855
	30.2167	10.2392																	30.2167	9.9193
	30.2333	10.2388																	30.2333	9.91992
	30.25	10.2387																	30.25	9.92003
	30.2667	10.2389																	30.2667	9.92008
	30.2833	10.239																	30.2833	9.9201
	30.3	10.2393																	30.3	9.91961
	30.3167	10.2392																	30.3167	9.91923
	30.3333	10.2388																	30.3333	9.91867
	30.35	10.2386																	30.35	9.91827
	30.3667	10.2383																	30.3667	9.91789
	30.3833	10.2379																	30.3833	9.91755
	30.4	10.2378																	30.4	9.9172
	30.4167	10.2376																	30.4167	9.91625
	30.4333	10.2373																	30.4333	9.91555
	30.45	10.2371																	30.45	9.9152
	30.4667	10.237																	30.4667	9.91494
	30.4833	10.2372																	30.4833	9.91481
	30.5	10.2373																	30.5	9.91479
	30.5167	10.2373																	30.5167	9.91454
	30.5333	10.2369																	30.5333	9.9145
	30.55	10.2367																	30.55	9.91446
	30.5667	10.2366																	30.5667	9.91421
	30.5833	10.2364																	30.5833	9.91429
	30.6	10.2362																	30.6	9.91441
	30.6167	10.236																	30.6167	9.91452
	30.6333	10.2356																	30.6333	9.91449
	30.65	10.2355																	30.65	9.91442
	30.6667	10.2355																	30.6667	9.91469
	30.6833	10.2354																	30.6833	9.91504
	30.7	10.2356																	30.7	9.91544
	30.7167	10.2358																	30.7167	9.91587
	30.7333	10.2357																	30.7333	9.91638
	30.75	10.2358																	30.75	9.91673
	30.7667	10.2359																	30.7667	9.91686
	30.7833	10.2359																	30.7833	9.91714
	30.8	10.2355																	30.8	9.91734
	30.8167	10.235																	30.8167	9.91739
	30.8333	10.2351																	30.8333	9.91735
	30.85	10.2357																	30.85	9.91701
	30.8667	10.236																	30.8667	9.9169
	30.8833	10.2363																	30.8833	9.917
	30.9	10.2367																	30.9	9.91693
	30.9167	10.2374																	30.9167	9.91679
	30.9333	10.2377																	30.9333	9.91673
	30.95	10.2375																	30.95	9.91699
	30.9667	10.2379																	30.9667	9.91741
	30.9833	10.2387																	30.9833	9.91782
	31	10.2403																	31	9.91791
	31.0167	10.24																	31.0167	9.91776
	31.0333	10.2375																	31.0333	9.9178
	31.05	10.2372																	31.05	9.91782
	31.0667	10.2252																	31.0667	9.91767
	31.0833	10.1999																	31.0833	9.91782
	31.1	10.1729																	31.1	9.9174
	31.1167	10.147																	31.1167	9.91682
	31.1333	10.1352																	31.1333	9.91652
	31.15	10.1397																	31.15	9.91654
	31.1667	10.1444																	31.1667	9.91661
	31.1833	10.1493																	31.1833	9.91664
	31.2	10.1544																	31.2	9.9164
	31.2167	10.1574																	31.2167	9.91645
	31.2333	10.1596																	31.2333	9.91675
	31.25	10.1622																	31.25	9.91696
	31.2667	10.1642																	31.2667	9.91687
	31.2833	10.1659																	31.2833	9.91668
	31.3	10.1685																	31.3	9.91665
	31.3167	10.1754																	31.3167	9.91658
	31.3333	10.1839																	31.3333	9.9165
	31.35	10.1893																	31.35	9.91623
	31.3667	10.1925																	31.3667	9.91608
	31.3833	10.2005																	31.3833	9.91621
	31.4	10.2054																	31.4	9.91653
	31.4167	10.2115																	31.4167	9.91695
	31.4333	10.2152																	31.4333	9.91758
	31.45	10.2175																	31.45	9.9178
	31.4667	10.2189																	31.4667	9.91811
	31.4833	10.2202																	31.4833	9.91838
	31.5	10.2217																	31.5	9.91847
	31.5167	10.2239																	31.5167	9.91858
	31.5333	10.2258																	31.5333	9.91867
	31.55	10.2274																	31.55	9.91848
	31.5667	10.2288																	31.5667	9.91821
	31.5833	10.2306																	31.5833	9.9179
	31.6	10.2317																	31.6	9.91763
	31.6167	10.2328																	31.6167	9.91748
	31.6333	10.2336																	31.6333	9.91752
	31.65	10.2338																	31.65	9.91764
	31.6667	10.2344																	31.6667	9.91789
	31.6833	10.2346																	31.6833	9.91801
	31.7	10.2353																	31.7	9.91836
	31.7167	10.2363																	31.7167	9.91826
	31.7333	10.2366																	31.7333	9.91794
	31.75	10.2365																	31.75	9.91742
	31.7667	10.2366																	31.7667	9.91709
	31.7833	10.2369																	31.7833	9.91699
	31.8	10.237																	31.8	9.91673
	31.8167	10.2369																	31.8167	9.91664
	31.8333	10.2371																	31.8333	9.91645
	31.85	10.2372																	31.85	9.91624
	31.8667	10.2372																	31.8667	9.91615
	31.8833	10.2375																	31.8833	9.91635
	31.9	10.2379																	31.9	9.91636
	31.9167	10.2381																	31.9167	9.91644
	31.9333	10.2387																	31.9333	9.91555
	31.95	10.2391																	31.95	9.91446
	31.9667	10.2396																	31.9667	9.91404
	31.9833	10.24																	31.9833	9.91471
	32	10.2402																	32	9.91449
	32.0167	10.2413																	32.0167	9.91423
	32.0333	10.2427																	32.0333	9.91587
	32.05	10.2446																	32.05	9.91461
	32.0667	10.2441																	32.0667	9.90623
	32.0833	10.2434																	32.0833	9.8889
	32.1	10.2445																	32.1	9.8585
	32.1167	10.2438																	32.1167	9.82534
	32.1333	10.2423																	32.1333	9.80717
	32.15	10.2411																	32.15	9.80218
	32.1667	10.2402																	32.1667	9.80801
	32.1833	10.2391																	32.1833	9.81491
	32.2	10.2386																	32.2	9.82591
	32.2167	10.2384																	32.2167	9.83269
	32.2333	10.2383																	32.2333	9.83915
	32.25	10.2378																	32.25	9.84621
	32.2667	10.2371																	32.2667	9.85232
	32.2833	10.2366																	32.2833	9.85717
	32.3	10.2363																	32.3	9.86221
	32.3167	10.2361																	32.3167	9.86709
	32.3333	10.2362																	32.3333	9.87205
	32.35	10.2367																	32.35	9.87673
	32.3667	10.237																	32.3667	9.88181
	32.3833	10.2368																	32.3833	9.8863
	32.4	10.2368																	32.4	9.89128
	32.4167	10.2368																	32.4167	9.89652
	32.4333	10.2371																	32.4333	9.90102
	32.45	10.2376																	32.45	9.90405
	32.4667	10.2378																	32.4667	9.9051
	32.4833	10.2378																	32.4833	9.90705
	32.5	10.2375																	32.5	9.90839
	32.5167	10.2372																	32.5167	9.90916
	32.5333	10.2369																	32.5333	9.91111
	32.55	10.2369																	32.55	9.91314
	32.5667	10.237																	32.5667	9.91419
	32.5833	10.2373																	32.5833	9.91524
	32.6	10.2374																	32.6	9.91597
	32.6167	10.2374																	32.6167	9.9166
	32.6333	10.2377																	32.6333	9.91689
	32.65	10.238																	32.65	9.91677
	32.6667	10.2377																	32.6667	9.91716
	32.6833	10.2377																	32.6833	9.91724
	32.7	10.2378																	32.7	9.91756
	32.7167	10.238																	32.7167	9.91782
	32.7333	10.2379																	32.7333	9.91788
	32.75	10.2381																	32.75	9.91794
	32.7667	10.2385																	32.7667	9.91809
	32.7833	10.2386																	32.7833	9.91857
	32.8	10.2387																	32.8	9.9191
	32.8167	10.2388																	32.8167	9.9194
	32.8333	10.239																	32.8333	9.91926
	32.85	10.2389																	32.85	9.91913
	32.8667	10.239																	32.8667	9.91858
	32.8833	10.2387																	32.8833	9.91798
	32.9	10.2386																	32.9	9.91732
	32.9167	10.2385																	32.9167	9.91682
	32.9333	10.2384																	32.9333	9.9164
	32.95	10.2384																	32.95	9.91617
	32.9667	10.2382																	32.9667	9.91644
	32.9833	10.2378																	32.9833	9.91644
	33	10.2377																	33	9.91644
	33.0167	10.2376																	33.0167	9.9164
	33.0333	10.2377																	33.0333	9.91643
	33.05	10.238																	33.05	9.91609
	33.0667	10.2384																	33.0667	9.91555
	33.0833	10.2384																	33.0833	9.91503
	33.1	10.2381																	33.1	9.91455
	33.1167	10.2377																	33.1167	9.91379
	33.1333	10.2375																	33.1333	9.91309
	33.15	10.2371																	33.15	9.91275
	33.1667	10.2368																	33.1667	9.91264
	33.1833	10.2368																	33.1833	9.91258
	33.2	10.2368																	33.2	9.91273
	33.2167	10.2363																	33.2167	9.91303
	33.2333	10.2362																	33.2333	9.91327
	33.25	10.2364																	33.25	9.91336
	33.2667	10.2367																	33.2667	9.91353
	33.2833	10.2369																	33.2833	9.91359
	33.3	10.237																	33.3	9.91359
	33.3167	10.2368																	33.3167	9.91341
	33.3333	10.2364																	33.3333	9.91325
	33.35	10.2362																	33.35	9.913
	33.3667	10.2357																	33.3667	9.91291
[truncated: 970 more rows]

## Sheet: Figure 6c
	UT	TcdA	TcdA + isof 250uM	TcdA + isof 500uM	TcdA + noe 250uM	TcdA + noe 500uM
210217	1.06	1.97	1.39	1.15	1.17	1.12
	0.94	1.88	1.2	1.06	1.05	1.09
210223	0.77	1.7	1.09		0.85
	1.09	1.79	1.1		0.84
	1.06
	1.08
210224	0.9	2.38	1.57		1.39
	1.08	2.11	1.73		1.35
	0.96
	1.06
210310	1.02	1.98			1.44	1.26
	0.98	1.82			1.35	1.07
210311	0.96	1.72	1.49	1.6
	1.04	1.59	1.54	1.43
			1.48	1.08
			1.43	0.93

## Sheet: Figure S1
Blank	30		No enzyme 15 sec	84		GTD 15 sec rep 1	3168		GTD 15 sec rep 2	2985		GTD 15 sec rep 3	3324
	30			79			3163			2979			3307
	29			75			3159			2977			3307
	30			84			3161			2962			3330
	30			80			3165			2976			3302
	29			75			3150			2990			3312
	31			75			3168			3000			3321
	29			77			3175			3000			3286
	28			79			3176			2992			3314
	29			79			3184			2968			3341
Average	29.5		Average	78.7	49.2	Average	3166.9	3117.7	Average	2982.9	2933.7	Average	3314.4	3265.2
Starting cpm	589396		No enzyme 30 sec	81		GTD 30 sec rep 1	3239		GTD 30 sec rep 2	3300		GTD 30 sec rep 3	3592
	588782			74			3226			3265			3625
	588353			76			3234			3279			3622
	588826			78			3227			3283			3638
	588288			75			3242			3254			3569
	588751			74			3232			3244			3604
	588659			77			3236			3245			3602
	588171			76			3226			3247			3615
	588840			71			3223			3268			3619
	588390			79			3267			3271			3574
average	588646		average	76.1	46.6	average	3235.2	3188.6	Average	3265.6	3219	Average	3606	3559.4
0 sec pulse	77		No enzyme 45 sec	78		GTD 45 sec rep 1	3217		GTD 45 sec rep 2	3017		GTD 45 sec rep 3	3833
	80			79			3248			3043			3816
	75			77			3211			2985			3802
	71			73			3228			3002			3793
	73			73			3193			2993			3818
	75			75			3216			3022			3781
	75			78			3204			3009			3782
	78			81			3194			3029			3808
	76			71			3188			3012			3828
	75			79			3237			3009			3770
average	75.5	46	average	76.4	46.9	average	3213.6	3166.7	average	3012.1	2965.2	average	3803.1	3756.2
pulse 7 sec rep 1	3460		No enzyme 60 sec	83		GTD 60 sec rep 1	3339		GTD 60 sec rep 2	2970		GTD 60 sec rep 3	3723
	3485			79			3341			2965			3710
	3503			83			3296			3025			3682
	3450			73			3324			2979			3686
	3478			78			3293			2997			3693
	3493			84			3325			2960			3712
	3486			80			3318			2959			3701
	3421			82			3301			2965			3725
	3483			79			3328			2980			3685
	3476			78			3321			2972			3712
Average	3473.5	3427.5	Average	79.9	50.4	Average	3318.6	3268.2	Average	2977.2	2926.8	Average	3702.9	3652.5
Pulse 7 sec rep 2	3845
	3842		10 sec pulse rep 1	0.582269	5.82269	15 sec	0.537998	5.37998	45 sec	0.537964	5.37964
	3819		10 sec pulse rep 2	0.64594	6.4594		0.498381	4.98381		0.503733	5.03733	ES	8.88099
	3850						0.554697	5.54697		0.638109	6.38109	y	0.059937			rep1	0.593402	y
	3849		average	0.614105	6.14105							Cf	0.0637585				1.45943	cf
	3885					30 sec	0.541684	5.41684	60 sec	0.563769	5.63769
	3837						0.546849	5.46849		0.497209	4.97209	Cf rep 1	0.0593402	0.0630836
	3872						0.604676	6.04676		0.620492	6.20492
	3857											Y value rep 2	0.0589123
	3827					0 sec	0.00781455	0.0781455				Cf rep 2	0.0626002
Average	3848.3	3802.3
												Y value rep 3	0.0615697
												Cf rep 3	0.0656092
												Cf	0.06376 +/- 0.0009329
time (seconds)	uM glucose				uM glucose
4	2.8	2.55	4.13	2.17
7	5.04	4.97	7.34	7.93
25					4.62	3.22	3.85	3.18
40					4.29	3.52	3.81	3.72
55					4.73	3.57	4.02	3.46
70					4.63			3.46
